# Supplementary material for: Hydrogen-bonded organic framework@conductive metal-organic framework heterostructures for ampere-level hydrogen peroxide production
Source: Nat Commun. 2025 Dec 4;16:10908. doi: 10.1038/s41467-025-65887-6 (PMC12678433; doi:10.1038/s41467-025-65887-6)
Supplement: Supplementary file 3 — Supplementary Data 1 [file 41467_2025_65887_MOESM3_ESM.txt]

3D\Atomistic\(4)                        
   1.00000000000000     
    35.0000000000000000    0.0000000000000000    0.0000000000000000
     0.0000000000000000   35.0000000000000000    0.0000000000000000
     0.0000000000000000    0.0000000000000000   20.0000000000000000
   C    H    O    Co   N 
    54    30     8     1    10
Direct
  0.5935105960887866  0.2621801990352636  0.3382300446079365
  0.5562201757344892  0.2431542001806189  0.3388970185074434
  0.5527314980578596  0.2030469407841724  0.3334747967003248
  0.6278165569820308  0.2409729250289845  0.3350735853256421
  0.6632586594939622  0.2586109595617671  0.3325075040670099
  0.2742589834703186  0.6054895828522988  0.3886846816275327
  0.5610868071656914  0.3259919959779191  0.3457787847727675
  0.5957984473092309  0.3028457831978708  0.3399806281825674
  0.6323007006554840  0.3200251195231669  0.3369650172035127
  0.5626790525689318  0.3662109268919013  0.3476898804941763
  0.5293513252637638  0.3878226657043103  0.3550055004765918
  0.4210590031961698  0.4918648270313225  0.3759362005762812
  0.5222813388835027  0.2653856133050227  0.3437880815816582
  0.5246006040228897  0.3069435024463177  0.3497085738355846
  0.4913658607761358  0.3288931299052141  0.3581427731551252
  0.4866385947522952  0.2462720571759303  0.3417229254760429
  0.4839956226964444  0.2069391369877533  0.3356801738514482
  0.4469041543187630  0.6760220671140188  0.3963321586283503
  0.3792862191109101  0.6320353997639662  0.3887365484629297
  0.3440899283317806  0.6093577092980725  0.3879196273147344
  0.3076953643997389  0.6267625925072416  0.3885314413031479
  0.3783859272190553  0.6723522011803584  0.3862864205441222
  0.4114130086561326  0.6941885661774113  0.3894996209780328
  0.5174489533361989  0.1850238203889155  0.3318014440836666
  0.4179199775994422  0.5717885361387623  0.3897329040459556
  0.4154367504996407  0.6134680274951581  0.3928574060265093
  0.4485893743774066  0.6364510629330957  0.3978077591789968
  0.4535126048786160  0.5532854372327636  0.3869552239321995
  0.4556166468299417  0.5137863403022889  0.3782552021530701
  0.4935252067366900  0.3684389921192726  0.3612739243984532
  0.3461056743303494  0.5687366467422809  0.3876083778352841
  0.3832047750312227  0.5495397336869408  0.3857850988718323
  0.3855695880235532  0.5097515310991491  0.3792791999346275
  0.3115902910729337  0.5477230246568344  0.3884233015498126
  0.2762233058227091  0.5655022802609153  0.3887469846091148
  0.6655122939710711  0.2985938832573903  0.3331024115621381
  0.5918327124707407  0.5847089890484684  0.2338190257230505
  0.5665023128706984  0.5528757489393739  0.2285586427233487
  0.5774350762917885  0.6204933245366363  0.2556454052455817
  0.5271086494366860  0.5583706096007228  0.2419172655092564
  0.6308108330498343  0.5799969851221922  0.2165523412044791
  0.5811310031385579  0.5167240685907989  0.2091137433344558
  0.5135098617594730  0.5939627975585706  0.2617471450706544
  0.5387734167277922  0.6247818510978050  0.2698046856875800
  0.6441749195845187  0.5445917278364946  0.1954753498547514
  0.6195367206731311  0.5129574656543009  0.1925226664540049
  0.4999299597438766  0.5266060955602125  0.2317166395614331
  0.6575992645454479  0.6127940781750071  0.2207049087715431
  0.6035728999260254  0.6535928725442164  0.2639729880824453
  0.5556805396916823  0.4828321795018253  0.2060216892210935
  0.6679410378120109  0.6782568074312935  0.2538248911513308
  0.4900307054120672  0.4604433954185402  0.2078051706372923
  0.4476200020528853  0.4168316986996858  0.2251847774552544
  0.7017188470679873  0.7258225802325718  0.2307987946795319
  0.5782622156803464  0.1854103202618036  0.3296294539502034
  0.6267755286800780  0.2098898591402441  0.3345374683901395
  0.6347999867029066  0.3510158536259932  0.3377511282865341
  0.5895391602615496  0.3816589402785787  0.3432694564909256
  0.4633049187423475  0.3158067825969683  0.3633234043696821
  0.4602546926758928  0.2626832846341354  0.3444103458276278
  0.3053452970776321  0.6577746892086577  0.3894223406772028
  0.3511344041803561  0.6871017857720951  0.3813377358612838
  0.4764751990993260  0.6229998918434961  0.4031991062626699
  0.4802822328285912  0.5690167295828068  0.3892771997444665
  0.3602859433049544  0.4918024911531210  0.3754201509324353
  0.3124634766028622  0.5166412248864835  0.3893430176176996
  0.4096552849853833  0.7252783783655296  0.3872155957522966
  0.4731062682201402  0.6927677102991842  0.4002316232567124
  0.6931797942789817  0.3128777375315461  0.3308215253525191
  0.6891782779732809  0.2413631919943685  0.3300223136316919
  0.5158541808078928  0.1540152015317436  0.3271688485700408
  0.4560101883538056  0.1932613573519625  0.3340391201470291
  0.2466366005731046  0.6199254001548324  0.3892294686579261
  0.2502053209390396  0.5483537431604610  0.3894379860724207
  0.4829897472101162  0.5973157860023552  0.2709789323645084
  0.5284933761008633  0.6525566210019037  0.2867637870114201
  0.6742060342090043  0.5420735641016200  0.1817062614677542
  0.6300154101899066  0.4850088525830506  0.1769721946628291
  0.7229555246616067  0.7284422571484777  0.3318819417106240
  0.4393301971000885  0.4103200533999229  0.1199521817510440
  0.4270464378958518  0.3873589801137709  0.3029634548977239
  0.7153023682153472  0.7566368305000751  0.1501359453430057
  0.4120595263439971  0.3709903942892793  0.2250394201224979
  0.7458437543693328  0.7627721524429198  0.2146899257845007
  0.4259280585306723  0.4546425741602513  0.3700467560011030
  0.5274325478726772  0.4256966789680198  0.3568623239927785
  0.4634084592729840  0.3912116590978393  0.3691295130490448
  0.4874947439828853  0.4937905236237850  0.3706490715535246
  0.4651088927360722  0.5303202021318187  0.2330935459364415
  0.5931005125016588  0.6848585163076982  0.2847158456889891
  0.6912348645605899  0.6108764812129975  0.2038272724313201
  0.5667510386543908  0.4504989189106640  0.1928342452747685
  0.4764646587105102  0.4421942756779720  0.3537057228967810
  0.6421578982345393  0.6471240561108185  0.2463561041509806
  0.5164217099113875  0.4902771147756931  0.2184838705511811
  0.4716934653573112  0.4405484123325701  0.2580969588065331
  0.6766800029026031  0.7022580425953519  0.2024705461026222
  0.6852829863006696  0.6845524466051643  0.3115514181513726
  0.4793828663968830  0.4506849123779352  0.1472331785119116
  0.7070210321120644  0.7157643108030937  0.2958930327802244
  0.4528262387281217  0.4228488683736064  0.1589749694026031
  0.4219346647586354  0.3929377499814940  0.2531472949940799
  0.7186114122914162  0.7568935105024709  0.2005895685346107
 
  0.00000000E+00  0.00000000E+00  0.00000000E+00
  0.00000000E+00  0.00000000E+00  0.00000000E+00
  0.00000000E+00  0.00000000E+00  0.00000000E+00
  0.00000000E+00  0.00000000E+00  0.00000000E+00
  0.00000000E+00  0.00000000E+00  0.00000000E+00
  0.00000000E+00  0.00000000E+00  0.00000000E+00
  0.00000000E+00  0.00000000E+00  0.00000000E+00
  0.00000000E+00  0.00000000E+00  0.00000000E+00
  0.00000000E+00  0.00000000E+00  0.00000000E+00
  0.00000000E+00  0.00000000E+00  0.00000000E+00
  0.00000000E+00  0.00000000E+00  0.00000000E+00
  0.00000000E+00  0.00000000E+00  0.00000000E+00
  0.00000000E+00  0.00000000E+00  0.00000000E+00
  0.00000000E+00  0.00000000E+00  0.00000000E+00
  0.00000000E+00  0.00000000E+00  0.00000000E+00
  0.00000000E+00  0.00000000E+00  0.00000000E+00
  0.00000000E+00  0.00000000E+00  0.00000000E+00
  0.00000000E+00  0.00000000E+00  0.00000000E+00
  0.00000000E+00  0.00000000E+00  0.00000000E+00
  0.00000000E+00  0.00000000E+00  0.00000000E+00
  0.00000000E+00  0.00000000E+00  0.00000000E+00
  0.00000000E+00  0.00000000E+00  0.00000000E+00
  0.00000000E+00  0.00000000E+00  0.00000000E+00
  0.00000000E+00  0.00000000E+00  0.00000000E+00
  0.00000000E+00  0.00000000E+00  0.00000000E+00
  0.00000000E+00  0.00000000E+00  0.00000000E+00
  0.00000000E+00  0.00000000E+00  0.00000000E+00
  0.00000000E+00  0.00000000E+00  0.00000000E+00
  0.00000000E+00  0.00000000E+00  0.00000000E+00
  0.00000000E+00  0.00000000E+00  0.00000000E+00
  0.00000000E+00  0.00000000E+00  0.00000000E+00
  0.00000000E+00  0.00000000E+00  0.00000000E+00
  0.00000000E+00  0.00000000E+00  0.00000000E+00
  0.00000000E+00  0.00000000E+00  0.00000000E+00
  0.00000000E+00  0.00000000E+00  0.00000000E+00
  0.00000000E+00  0.00000000E+00  0.00000000E+00
  0.00000000E+00  0.00000000E+00  0.00000000E+00
  0.00000000E+00  0.00000000E+00  0.00000000E+00
  0.00000000E+00  0.00000000E+00  0.00000000E+00
  0.00000000E+00  0.00000000E+00  0.00000000E+00
  0.00000000E+00  0.00000000E+00  0.00000000E+00
  0.00000000E+00  0.00000000E+00  0.00000000E+00
  0.00000000E+00  0.00000000E+00  0.00000000E+00
  0.00000000E+00  0.00000000E+00  0.00000000E+00
  0.00000000E+00  0.00000000E+00  0.00000000E+00
  0.00000000E+00  0.00000000E+00  0.00000000E+00
  0.00000000E+00  0.00000000E+00  0.00000000E+00
  0.00000000E+00  0.00000000E+00  0.00000000E+00
  0.00000000E+00  0.00000000E+00  0.00000000E+00
  0.00000000E+00  0.00000000E+00  0.00000000E+00
  0.00000000E+00  0.00000000E+00  0.00000000E+00
  0.00000000E+00  0.00000000E+00  0.00000000E+00
  0.00000000E+00  0.00000000E+00  0.00000000E+00
  0.00000000E+00  0.00000000E+00  0.00000000E+00
  0.00000000E+00  0.00000000E+00  0.00000000E+00
  0.00000000E+00  0.00000000E+00  0.00000000E+00
  0.00000000E+00  0.00000000E+00  0.00000000E+00
  0.00000000E+00  0.00000000E+00  0.00000000E+00
  0.00000000E+00  0.00000000E+00  0.00000000E+00
  0.00000000E+00  0.00000000E+00  0.00000000E+00
  0.00000000E+00  0.00000000E+00  0.00000000E+00
  0.00000000E+00  0.00000000E+00  0.00000000E+00
  0.00000000E+00  0.00000000E+00  0.00000000E+00
  0.00000000E+00  0.00000000E+00  0.00000000E+00
  0.00000000E+00  0.00000000E+00  0.00000000E+00
  0.00000000E+00  0.00000000E+00  0.00000000E+00
  0.00000000E+00  0.00000000E+00  0.00000000E+00
  0.00000000E+00  0.00000000E+00  0.00000000E+00
  0.00000000E+00  0.00000000E+00  0.00000000E+00
  0.00000000E+00  0.00000000E+00  0.00000000E+00
  0.00000000E+00  0.00000000E+00  0.00000000E+00
  0.00000000E+00  0.00000000E+00  0.00000000E+00
  0.00000000E+00  0.00000000E+00  0.00000000E+00
  0.00000000E+00  0.00000000E+00  0.00000000E+00
  0.00000000E+00  0.00000000E+00  0.00000000E+00
  0.00000000E+00  0.00000000E+00  0.00000000E+00
  0.00000000E+00  0.00000000E+00  0.00000000E+00
  0.00000000E+00  0.00000000E+00  0.00000000E+00
  0.00000000E+00  0.00000000E+00  0.00000000E+00
  0.00000000E+00  0.00000000E+00  0.00000000E+00
  0.00000000E+00  0.00000000E+00  0.00000000E+00
  0.00000000E+00  0.00000000E+00  0.00000000E+00
  0.00000000E+00  0.00000000E+00  0.00000000E+00
  0.00000000E+00  0.00000000E+00  0.00000000E+00
  0.00000000E+00  0.00000000E+00  0.00000000E+00
  0.00000000E+00  0.00000000E+00  0.00000000E+00
  0.00000000E+00  0.00000000E+00  0.00000000E+00
  0.00000000E+00  0.00000000E+00  0.00000000E+00
  0.00000000E+00  0.00000000E+00  0.00000000E+00
  0.00000000E+00  0.00000000E+00  0.00000000E+00
  0.00000000E+00  0.00000000E+00  0.00000000E+00
  0.00000000E+00  0.00000000E+00  0.00000000E+00
  0.00000000E+00  0.00000000E+00  0.00000000E+00
  0.00000000E+00  0.00000000E+00  0.00000000E+00
  0.00000000E+00  0.00000000E+00  0.00000000E+00
  0.00000000E+00  0.00000000E+00  0.00000000E+00
  0.00000000E+00  0.00000000E+00  0.00000000E+00
  0.00000000E+00  0.00000000E+00  0.00000000E+00
  0.00000000E+00  0.00000000E+00  0.00000000E+00
  0.00000000E+00  0.00000000E+00  0.00000000E+00
  0.00000000E+00  0.00000000E+00  0.00000000E+00
  0.00000000E+00  0.00000000E+00  0.00000000E+00
  0.00000000E+00  0.00000000E+00  0.00000000E+00
