# Supplementary material for: Hydrogen-bonded organic framework@conductive metal-organic framework heterostructures for ampere-level hydrogen peroxide production
Source: Nat Commun. 2025 Dec 4;16:10908. doi: 10.1038/s41467-025-65887-6 (PMC12678433; doi:10.1038/s41467-025-65887-6)
Supplement: Supplementary file 4 — Supplementary Data 2 [file 41467_2025_65887_MOESM4_ESM.txt]

CONTCAR\(36)                            
   1.00000000000000     
    35.0000000000000000    0.0000000000000000    0.0000000000000000
     0.0000000000000000   35.0000000000000000    0.0000000000000000
     0.0000000000000000    0.0000000000000000   20.0000000000000000
   C    H    O    Co
    36    20     4     1
Direct
  0.5930647986531270  0.2628380831056259  0.3383288322754399
  0.5559364467397429  0.2435166273143153  0.3385182820023870
  0.5528666339945298  0.2033747263135144  0.3336116941935450
  0.6275065362865698  0.2419561363489279  0.3349071353876195
  0.6628319208983713  0.2598513877183439  0.3329597576351894
  0.2750290899491578  0.6057303854388878  0.3887168809763141
  0.5601593950733165  0.3262561799619437  0.3465236047289855
  0.5950658113971764  0.3035268289478174  0.3408871891854107
  0.6314628713745165  0.3210492869135451  0.3379400876396920
  0.5615798577803398  0.3664531904195862  0.3515829315862372
  0.5279546571861428  0.3875142062874070  0.3569566019375500
  0.4209949103449577  0.4914089559246516  0.3761729854694925
  0.5217472966126443  0.2654176329491631  0.3425397242832653
  0.5236176309686343  0.3070275915884610  0.3473732195334680
  0.4900077099814467  0.3287332161423783  0.3528368409671863
  0.4862755066135194  0.2460059240449738  0.3412121812043210
  0.4840576737059387  0.2066165895836897  0.3360720413478623
  0.4480173664458105  0.6754314748908506  0.3963417976545178
  0.3801833079532916  0.6318820481911920  0.3881032475638682
  0.3448680313873813  0.6094066515836833  0.3872251027199113
  0.3085013635406678  0.6269146895042201  0.3882185065264566
  0.3793965001338819  0.6722193364263588  0.3882763205392274
  0.4125244767217686  0.6938324657787137  0.3919782750730794
  0.5177401280129680  0.1850491446941328  0.3322516981863186
  0.4186315729208917  0.5714875239678383  0.3858919629580953
  0.4163738324779510  0.6131446088192810  0.3897906294071219
  0.4496776604268033  0.6358863279231995  0.3950416302093041
  0.4542152787148253  0.5525919169070732  0.3824850511057781
  0.4556813968262349  0.5129161493900088  0.3777290211768379
  0.4919762447231527  0.3682482444623600  0.3572488526149702
  0.3467646225038048  0.5687752203257493  0.3865145474560894
  0.3837466967063344  0.5494676326171897  0.3841544664447331
  0.3857370674998352  0.5094708878327708  0.3792994189594289
  0.3121739123091898  0.5478341147363714  0.3879087001559314
  0.2768856575865886  0.5657182790174966  0.3888823196479533
  0.6648164966425851  0.2998644983469430  0.3339380979795925
  0.5785346241935388  0.1859511364869952  0.3300490296112827
  0.6267034188653993  0.2108978131583815  0.3336362953685577
  0.6337236291013537  0.3520774980682078  0.3386880841247992
  0.5885343374490982  0.3819558640914095  0.3517661099020891
  0.4617979789141730  0.3157352579950441  0.3539927319202509
  0.4597130753139501  0.2621012106996534  0.3438282084082031
  0.3062410741331540  0.6579150176934728  0.3890246144982046
  0.3521499551073291  0.6871216309349266  0.3854690269104523
  0.4775531266608393  0.6222485705933742  0.3986895186771160
  0.4810934806835728  0.5682109183687455  0.3826785708405027
  0.3603170702025482  0.4916437260620558  0.3771710723341015
  0.3128948851053164  0.5167522899689058  0.3886522425142815
  0.4108216886790428  0.7249445576651536  0.3916523840244018
  0.4742590123971404  0.6920351713931848  0.4005746369620168
  0.6923650144828635  0.3143464362147974  0.3318346422601958
  0.6888515958581929  0.2427792220162985  0.3304100555229433
  0.5164337967914721  0.1540157888276016  0.3279870587881630
  0.4562115639901933  0.1926356205326499  0.3349186776942822
  0.2474371993457987  0.6202260025928524  0.3894364782697425
  0.2508268974030191  0.5486380998318228  0.3901164559055639
  0.4256753439289180  0.4538835606924055  0.3711039493521049
  0.5255299369759513  0.4254000112547904  0.3621333148911124
  0.4618492085564317  0.3910767270223207  0.3621050071115197
  0.4872808797323242  0.4917734424868603  0.3739144051110030
  0.4756308860342684  0.4408463909294353  0.3674777312639193
 
  0.00000000E+00  0.00000000E+00  0.00000000E+00
  0.00000000E+00  0.00000000E+00  0.00000000E+00
  0.00000000E+00  0.00000000E+00  0.00000000E+00
  0.00000000E+00  0.00000000E+00  0.00000000E+00
  0.00000000E+00  0.00000000E+00  0.00000000E+00
  0.00000000E+00  0.00000000E+00  0.00000000E+00
  0.00000000E+00  0.00000000E+00  0.00000000E+00
  0.00000000E+00  0.00000000E+00  0.00000000E+00
  0.00000000E+00  0.00000000E+00  0.00000000E+00
  0.00000000E+00  0.00000000E+00  0.00000000E+00
  0.00000000E+00  0.00000000E+00  0.00000000E+00
  0.00000000E+00  0.00000000E+00  0.00000000E+00
  0.00000000E+00  0.00000000E+00  0.00000000E+00
  0.00000000E+00  0.00000000E+00  0.00000000E+00
  0.00000000E+00  0.00000000E+00  0.00000000E+00
  0.00000000E+00  0.00000000E+00  0.00000000E+00
  0.00000000E+00  0.00000000E+00  0.00000000E+00
  0.00000000E+00  0.00000000E+00  0.00000000E+00
  0.00000000E+00  0.00000000E+00  0.00000000E+00
  0.00000000E+00  0.00000000E+00  0.00000000E+00
  0.00000000E+00  0.00000000E+00  0.00000000E+00
  0.00000000E+00  0.00000000E+00  0.00000000E+00
  0.00000000E+00  0.00000000E+00  0.00000000E+00
  0.00000000E+00  0.00000000E+00  0.00000000E+00
  0.00000000E+00  0.00000000E+00  0.00000000E+00
  0.00000000E+00  0.00000000E+00  0.00000000E+00
  0.00000000E+00  0.00000000E+00  0.00000000E+00
  0.00000000E+00  0.00000000E+00  0.00000000E+00
  0.00000000E+00  0.00000000E+00  0.00000000E+00
  0.00000000E+00  0.00000000E+00  0.00000000E+00
  0.00000000E+00  0.00000000E+00  0.00000000E+00
  0.00000000E+00  0.00000000E+00  0.00000000E+00
  0.00000000E+00  0.00000000E+00  0.00000000E+00
  0.00000000E+00  0.00000000E+00  0.00000000E+00
  0.00000000E+00  0.00000000E+00  0.00000000E+00
  0.00000000E+00  0.00000000E+00  0.00000000E+00
  0.00000000E+00  0.00000000E+00  0.00000000E+00
  0.00000000E+00  0.00000000E+00  0.00000000E+00
  0.00000000E+00  0.00000000E+00  0.00000000E+00
  0.00000000E+00  0.00000000E+00  0.00000000E+00
  0.00000000E+00  0.00000000E+00  0.00000000E+00
  0.00000000E+00  0.00000000E+00  0.00000000E+00
  0.00000000E+00  0.00000000E+00  0.00000000E+00
  0.00000000E+00  0.00000000E+00  0.00000000E+00
  0.00000000E+00  0.00000000E+00  0.00000000E+00
  0.00000000E+00  0.00000000E+00  0.00000000E+00
  0.00000000E+00  0.00000000E+00  0.00000000E+00
  0.00000000E+00  0.00000000E+00  0.00000000E+00
  0.00000000E+00  0.00000000E+00  0.00000000E+00
  0.00000000E+00  0.00000000E+00  0.00000000E+00
  0.00000000E+00  0.00000000E+00  0.00000000E+00
  0.00000000E+00  0.00000000E+00  0.00000000E+00
  0.00000000E+00  0.00000000E+00  0.00000000E+00
  0.00000000E+00  0.00000000E+00  0.00000000E+00
  0.00000000E+00  0.00000000E+00  0.00000000E+00
  0.00000000E+00  0.00000000E+00  0.00000000E+00
  0.00000000E+00  0.00000000E+00  0.00000000E+00
  0.00000000E+00  0.00000000E+00  0.00000000E+00
  0.00000000E+00  0.00000000E+00  0.00000000E+00
  0.00000000E+00  0.00000000E+00  0.00000000E+00
  0.00000000E+00  0.00000000E+00  0.00000000E+00
