# Supplementary material for: Hydrogen-bonded organic framework@conductive metal-organic framework heterostructures for ampere-level hydrogen peroxide production
Source: Nat Commun. 2025 Dec 4;16:10908. doi: 10.1038/s41467-025-65887-6 (PMC12678433; doi:10.1038/s41467-025-65887-6)
Supplement: Supplementary file 6 — Source Data [file 41467_2025_65887_MOESM6_ESM.csv]

Figure 2e					Figure 2f								Figure 2g																		Figure 2h																Figure 2i
	Position (��m)	Co	N			2 Theta (degree)	DAT-HOF	2 Theta (degree)	DAT-HOF@CoHHTP	2 Theta (degree)	CoHHTP			Binding Energy (eV)								Binding Energy (eV)										Binding Energy (eV)							Binding Energy (eV)									Energy (eV)	CoO
	0	0	1			3	8966.66	3	12608.33	3	10077.04			810.08	461.7	220.7365	152.3427	159.2857	152.3427	152.3427	213.7935	810.08	166.5	-10.11866	-100.3456	-96.50644	-93.81357	-100.3456	-20.48978			405.08	193.33	19.83054	-48.76685	-30.48753	1.55122	-48.76685	405.08	-337.8	219.0847	216.8489	219.0847	216.8489	216.8489			7511.353	0.00416
	0.00798	0	0			3.02	9016.66	3.02	13500	3.02	10189.66			809.98	470.6	226.5633	151.4395	158.4309	151.4395	151.4395	219.5719	809.98	-116.4	-5.29224	-100.6153	-96.74972	-94.03082	-100.6153	-15.74224			404.98	193.8	22.58235	-48.52219	-29.65595	3.71611	-48.52219	404.98	47.3	218.3054	215.9966	218.3054	215.9966	215.9966			7515.344	0.00395
	0.01596	0	1			3.04	9033.33	3.04	13233.33	3.04	10126.88			809.88	709.3	233.0081	150.5363	157.5766	150.5363	150.5363	225.9678	809.88	-96.5	-0.05006	-100.885	-96.99274	-94.24748	-100.885	-10.5798			404.88	59.02	25.4746	-48.27753	-28.79563	5.9927	-48.27753	404.88	47.3	217.5297	215.1444	217.5297	215.1444	215.1444			7519.3	0.00358
	0.02394	0	1			3.06	9216.66	3.06	13291.66	3.06	9945.88			809.78	431.4	240.1199	149.6331	156.7228	149.6331	149.6331	233.0302	809.78	120	5.64193	-101.1547	-97.23549	-94.46349	-101.1547	-4.96846			404.78	81.31	28.51707	-48.03287	-27.90486	8.38907	-48.03287	404.78	88.6	216.7579	214.2921	216.7579	214.2921	214.2921			7523.259	0.00335
	0.03192	0	0			3.08	8533.33	3.08	12866.66	3.08	9724.68			809.68	123.7	247.9518	148.7299	155.8696	148.7299	148.7299	240.8121	809.68	-210.8	11.8205	-101.4244	-97.47793	-94.67882	-101.4244	1.12847			404.68	281.2	31.72131	-47.7882	-26.98162	10.91472	-47.7882	404.68	263.3	215.9902	213.4399	215.9901	213.4399	213.4399			7527.224	0.0031
	0.0399	0	0			3.1	8533.33	3.1	13766.66	3.1	9511.27			809.58	631	256.542	147.8267	155.0168	147.8267	147.8267	249.3519	809.58	-200	18.51199	-101.6941	-97.72011	-94.89352	-101.6941	7.73743			404.58	73.67	35.09997	-47.54354	-26.02371	13.58013	-47.54353	404.58	456.2	215.2269	212.5876	215.2268	212.5876	212.5878			7531.246	0.00294
	0.04788	0	0			3.12	8950	3.12	12925	3.12	9263.04			809.48	728.4	265.9532	146.9235	154.1646	146.9235	146.9235	258.7121	809.48	-81.8	25.76074	-101.9638	-97.96198	-95.10751	-101.9638	14.90263			404.48	88.84	38.66592	-47.29888	-25.02899	16.396	-47.29885	404.48	415.7	214.4684	211.7354	214.468	211.7354	211.7357			7535.259	0.00266
	0.05586	0	0			3.14	8666.66	3.14	13308.33	3.14	9088.26			809.38	422.5	276.2251	146.0204	153.313	146.0204	146.0204	268.9325	809.38	417.3	33.5949	-102.2335	-98.20357	-95.32085	-102.2335	22.65233			404.38	154.56	42.43653	-47.05421	-23.9944	19.37664	-47.05414	404.38	664	213.7152	210.8831	213.7144	210.8831	210.8839			7539.263	0.0024
	0.06384	1	0			3.16	8716.66	3.16	13108.33	3.16	9048.53			809.28	802.4	287.4179	145.1172	152.4619	145.1172	145.1172	280.0732	809.28	529	42.05766	-102.5032	-98.44487	-95.53351	-102.5032	31.02963			404.28	240.12	46.42778	-46.80955	-22.91734	22.53536	-46.80934	404.28	-85.8	212.968	210.0309	212.9661	210.0309	210.0328			7543.218	0.00214
	0.07182	0	0			3.18	9083.33	3.18	13191.66	3.18	9105.98			809.18	386.4	299.595	144.214	151.6113	144.214	144.214	292.1977	809.18	254.3	51.19522	-102.7729	-98.68585	-95.74541	-102.7729	40.08067			404.18	19.92	50.65847	-46.56489	-21.79474	25.88776	-46.56433	404.18	510.1	212.2282	209.1786	212.2237	209.1786	209.1832			7547.218	0.00195
	0.0798	0	0			3.2	8966.66	3.2	12975	3.2	9205.09			809.08	72.4	312.7971	143.3108	150.7614	143.3108	143.3108	305.3465	809.08	39.4	61.0377	-103.0426	-98.92654	-95.95665	-103.0426	49.83566			404.08	218.42	55.14962	-46.32022	-20.62325	29.4512	-46.31877	404.08	359.2	211.4979	208.3264	211.4874	208.3264	208.3369			7551.168	0.00175
	0.08778	0	0			3.22	7800	3.22	13308.33	3.22	9275.67			808.98	192.5	327.0987	142.4076	149.912	142.4076	142.4076	319.5943	808.98	190.5	71.64044	-103.3123	-99.1669	-96.1671	-103.3123	60.34981			403.98	94.97	59.92355	-46.07556	-19.3995	33.24385	-46.07191	403.98	354.8	210.7817	207.4742	210.7578	207.4742	207.4981			7555.23	0.00159
	0.09576	1	0			3.24	8600	3.24	13141.66	3.24	9254.07			808.88	350.5	342.5393	141.5044	149.0631	141.5044	141.5044	334.9806	808.88	499.2	83.03421	-103.582	-99.40697	-96.37686	-103.582	71.654			403.88	414.45	65.01036	-45.8309	-18.11889	37.28946	-45.822	403.88	220.2	210.0885	206.6219	210.0354	206.622	206.6749			7559.243	0.00138
	0.10374	0	1			3.26	9366.66	3.26	12775	3.26	9220.17			808.78	679.7	359.1864	140.6012	148.2149	140.6012	140.6012	351.5728	808.78	224.1	95.27056	-103.8517	-99.64673	-96.58587	-103.8517	83.7997			403.78	415.96	70.44122	-45.58624	-16.77729	41.61118	-45.56514	403.78	306.7	209.4356	205.7697	209.3208	205.7699	205.8842			7563.233	0.00129
	0.11172	0	1			3.28	8316.66	3.28	12633.33	3.28	9175.76			808.68	488.1	377.1104	139.698	147.3673	139.698	139.698	369.4411	808.68	399.4	108.4041	-104.1214	-99.88613	-96.79406	-104.1214	96.8414			403.68	420.41	76.25661	-45.34158	-15.36989	46.23629	-45.29295	403.68	249.6	208.8565	204.9174	208.6146	204.918	205.1587			7567.227	0.00112
	0.1197	1	0			3.3	7766.66	3.3	12616.66	3.3	9120.35			808.58	369.8	396.3466	138.7949	146.5203	138.7949	138.7949	388.6212	808.58	287.7	122.4652	-104.3911	-100.1252	-97.00152	-104.3911	110.8097			403.58	157.06	82.51033	-45.09691	-13.89134	51.19583	-44.98798	403.58	-36	208.4144	204.0652	207.9175	204.0665	204.5608			7571.213	8.87E-04
	0.12768	0	0			3.32	9016.66	3.32	13041.66	3.32	9034.35			808.48	300.7	416.9775	137.8917	145.6739	137.8917	137.8917	409.1953	808.48	25.3	137.519	-104.6608	-100.364	-97.20815	-104.6608	125.7695			403.48	-282.02	89.27692	-44.85225	-12.33623	56.52379	-44.61514	403.48	-273.6	208.2257	203.2129	207.2302	203.216	204.2053			7571.253	3.85E-04
	0.13566	4	1			3.34	8233.33	3.34	13000	3.34	9027.72			808.38	983.9	439.0336	136.9885	144.8281	136.9885	136.9885	431.194	808.38	431.5	153.5948	-104.9305	-100.6024	-97.414	-104.9305	141.7501			403.38	-42.31	96.67694	-44.60759	-10.69727	62.26487	-44.10584	403.38	261.5	208.499	202.3607	206.5537	202.3678	204.2988			7575.202	7.46E-04
	0.14364	2	0			3.36	8600	3.36	13116.66	3.36	9061.8			808.28	596.9	462.5831	136.0853	143.983	136.0853	136.0853	454.6854	808.28	263.5	170.7495	-105.2002	-100.8405	-97.61904	-105.2002	158.8085			403.28	203.75	104.8944	-44.36292	-8.96769	68.46727	-43.33102	403.28	278.3	209.5959	201.5084	205.8889	201.5245	205.1994			7579.237	6.25E-04
	0.15162	3	1			3.38	8483.33	3.38	12883.33	3.38	9179.61			808.18	740.6	487.6958	135.1821	143.1385	135.1821	135.1821	479.7394	808.18	254.4	189.0431	-105.47	-101.0782	-97.82321	-105.47	177.0046			403.18	-13.25	114.2334	-44.11826	-7.13957	75.19209	-42.05566	403.18	175.3	212.1266	200.6562	205.2369	200.6916	207.5104			7583.235	5.14E-04
	0.1596	5	0			3.4	7883.33	3.4	12458.33	3.4	9268.11			808.08	1233.8	514.3916	134.2789	142.2946	134.2789	134.2789	506.3759	808.08	208.5	208.5005	-105.7397	-101.3156	-98.02657	-105.7397	196.3634			403.08	130.71	125.1938	-43.8736	-5.2041	82.51733	-39.86665	403.08	277.9	217.0872	199.8039	204.5991	199.8801	212.2159			7587.238	4.09E-04
	0.16758	2	0			3.42	8916.66	3.42	12650	3.42	9325.57			807.98	662.2	542.7526	133.3757	141.4515	133.3757	133.3757	534.6769	807.98	-46.9	229.1934	-106.0094	-101.5526	-98.22903	-106.0094	216.9563			402.98	283.83	138.5851	-43.62893	-3.15203	90.5441	-36.06487	402.98	256.4	226.0506	198.9517	203.9771	199.1119	220.865			7591.245	1.94E-04
	0.17555	5	0			3.44	8150	3.44	13191.66	3.44	9302.6			807.88	839.2	572.7888	132.4726	140.609	132.4726	132.4726	564.6523	807.88	233.5	251.1425	-106.2791	-101.7893	-98.43065	-106.2791	238.8043			402.88	55.89	155.7137	-43.38427	-0.97131	99.42027	-29.50376	402.88	299.2	241.4348	198.0994	203.3732	198.4286	235.8319			7595.202	1.19E-04
	0.18353	9	0			3.46	8033.33	3.46	12658.33	3.46	9319.27			807.78	1177.2	604.559	131.5694	139.7672	131.5694	131.5694	596.3611	807.78	229.1	274.4056	-106.5488	-102.0256	-98.63138	-106.5488	261.965			402.78	333.03	178.5932	-43.13961	1.34985	109.3478	-18.38369	402.78	415.2	266.8069	197.2472	202.7904	197.9081	260.6028			7599.191	1.36E-04
	0.19151	6	1			3.48	8066.66	3.48	12350	3.48	9308.98			807.68	591.9	638.122	130.6662	138.9261	130.6662	130.6662	629.8621	807.68	441.1	299.0421	-106.8185	-102.2615	-98.83115	-106.8185	286.4977			402.68	434.77	210.2575	-42.89494	3.82531	120.6255	0.01677	402.68	201.4	307.2628	196.3949	202.2335	197.6917	300.1276			7603.225	6.16E-05
	0.19949	13	2			3.5	8433.33	3.5	12466.66	3.5	9272.95			807.58	675.2	673.4685	129.763	138.0856	129.763	129.763	665.1459	807.58	237.9	325.0636	-107.0882	-102.497	-99.03004	-107.0882	312.4142			402.58	494.48	255.1096	-42.65028	6.47086	133.6955	29.64265	402.58	469.8	369.8141	195.5427	201.7099	198.0289	361.1608			7607.222	-2.80E-05
	0.20747	24	4			3.52	8283.33	3.52	12058.33	3.52	9218.52			807.48	768.2	710.6699	128.8598	137.246	128.8598	128.8598	702.2838	807.48	418.7	352.5422	-107.3579	-102.7321	-99.22796	-107.3579	339.7866			402.48	532.06	319.2705	-42.40562	9.30389	149.209	75.94637	402.48	640.1	463.7017	194.6904	201.2317	199.3476	452.5033			7611.224	-1.47E-04
	0.21545	23	3			3.54	7933.33	3.54	12208.33	3.54	9204.46			807.38	743.2	749.701	127.9566	136.407	127.9566	127.9566	741.2506	807.38	554.5	381.4816	-107.6276	-102.9669	-99.42495	-107.6276	368.6183			402.38	587.89	410.9936	-42.16096	12.34731	168.144	146.1804	402.38	507.9	600.7482	193.8382	200.8197	202.3646	585.2404			7615.216	-2.65E-04
	0.22343	19	7			3.56	8700	3.56	12216.66	3.56	9148.6			807.28	745.9	790.5992	127.0534	135.5688	127.0534	127.0534	782.0839	807.28	839.7	411.9326	-107.8973	-103.2013	-99.62097	-107.8973	398.9602			402.28	418.98	540.7501	-41.91629	15.62607	191.9087	249.3827	402.28	1384.2	795.1956	192.986	200.5081	208.24	772.4194			7619.172	-4.88E-04
	0.23141	17	3			3.58	7683.33	3.58	12258.33	3.58	9135.26			807.18	890.7	833.3997	126.1503	134.7313	126.1503	126.1503	824.8187	807.18	269.4	443.9465	-108.167	-103.4352	-99.81596	-108.167	430.8637			402.18	529.78	721.2519	-41.67163	19.17223	222.5277	396.2086	402.18	1651.8	1063.482	192.1337	200.3545	218.8009	1028.594			7623.159	-6.25E-04
	0.23939	15	9			3.6	8466.66	3.6	12258.33	3.6	9067.39			807.08	1598.7	878.0495	125.2471	133.8946	125.2471	125.2471	869.402	807.08	662.2	477.5117	-108.4367	-103.6688	-100.01	-108.4367	464.317			402.08	1200.44	967.0227	-41.42697	23.02743	262.8407	598.3006	402.08	1773.9	1423.477	191.2815	200.4539	236.8374	1368.749			7627.137	-6.61E-04
	0.24737	10	7			3.62	8083.33	3.62	11983.33	3.62	9019.53			806.98	1285.4	924.5965	124.3439	133.0587	124.3439	124.3439	915.8817	806.98	881	512.6927	-108.7064	-103.9019	-100.2029	-108.7064	499.3848			401.98	1537.03	1293.411	-41.1823	27.24702	316.7157	867.0842	401.98	2032	1893.116	190.4292	200.9602	266.4656	1806.548			7631.16	-7.00E-04
	0.25535	5	18			3.64	8650	3.64	12400	3.64	8994.51			806.88	833.8	972.9668	123.4407	132.2235	123.4407	123.4407	964.184	806.88	776.4	549.4656	-108.9761	-104.1346	-100.3949	-108.9761	536.0429			401.88	1993.82	1715.65	-40.93764	31.91362	389.3597	1212.501	401.88	2243.2	2489.388	189.577	202.1205	313.6113	2352.81			7635.188	-7.40E-04
	0.26333	5	24			3.66	8750	3.66	12483.33	3.66	9164.92			806.78	986.4	1023.164	122.5375	131.3891	122.5375	122.5375	1014.312	806.78	635	587.8656	-109.2458	-104.3669	-100.5858	-109.2458	574.3267			401.78	1965.83	2246.468	-40.69298	37.14379	487.4441	1640.494	401.78	2976.6	3225.579	188.7247	204.32	386.4386	3012.27			7639.179	-7.16E-04
	0.27131	6	23			3.68	8100	3.68	12316.66	3.68	9390.28			806.68	1280.2	1075.185	121.6343	130.5556	121.6343	121.6343	1066.264	806.68	465	627.9266	-109.5155	-104.5987	-100.7755	-109.5155	614.2698			401.68	2970.02	2894.438	-40.44831	43.11403	619.321	2151.106	401.68	3813.6	4109.866	187.8725	208.1483	495.8418	3781.621			7643.146	-8.13E-04
	0.27929	6	18			3.7	7983.33	3.7	12275	3.7	9494.03			806.58	1492.6	1128.923	120.7311	129.7229	120.7311	120.7311	1119.932	806.58	965	669.6026	-109.7852	-104.8302	-100.9642	-109.7852	655.8265			401.58	3489.08	3661.926	-40.20365	50.09196	795.0424	2736.385	401.58	4786.4	5143.531	187.0202	214.4876	655.7825	4647.301			7647.09	-0.00129
	0.28727	10	25			3.72	8016.66	3.72	12258.33	3.72	9490.44			806.48	1726.2	1184.391	119.8279	128.891	119.8279	119.8279	1175.328	806.48	476.6	712.9422	-110.0549	-105.0611	-101.1517	-110.0549	699.0452			401.48	4616.92	4543.322	-39.95899	58.4807	1026.124	3378.799	401.48	5739.9	6319.539	186.168	224.6218	883.3106	5583.942			7651.08	-7.60E-04
	0.29525	5	22			3.74	7666.66	3.74	12516.66	3.74	9441.84			806.38	1689.2	1241.453	118.9248	128.06	118.9248	118.9248	1232.318	806.38	1084.1	757.8829	-110.3246	-105.2916	-101.3382	-110.3246	743.8635			401.38	5108.39	5525.5	-39.71432	68.89563	1325.435	4051.74	401.38	7296.1	7623.889	185.3157	240.3927	1198.573	6555.555			7655.116	-7.48E-04
	0.30323	5	23			3.76	7633.33	3.76	12066.66	3.76	9357.94			806.28	1499.7	1300.071	118.0216	127.2298	118.0216	118.0216	1290.862	806.28	1396.2	804.4352	-110.5943	-105.5217	-101.5234	-110.5943	790.2916			401.28	6497.39	6586.71	-39.46967	82.24	1706.059	4719.472	401.28	8776.3	9034.367	184.4635	264.3448	1623.569	7515.381			7659.114	-8.65E-04
	0.31121	6	20			3.78	7883.33	3.78	12491.66	3.78	9196.12			806.18	763	1360.195	117.1184	126.4005	117.1184	117.1184	1350.912	806.18	1216.5	852.6061	-110.864	-105.7512	-101.7075	-110.864	838.3367			401.18	7744.98	7699.364	-39.225	99.83149	2180.507	5340.576	401.18	10187.4	10523.85	183.6112	299.9207	2180.897	8410.251			7663.117	-4.32E-04
	0.31919	9	21			3.8	7800	3.8	12458.33	3.8	9006.09			806.08	1754.7	1421.655	116.2152	125.5721	116.2152	116.2152	1412.298	806.08	1371.5	902.3062	-111.1337	-105.9803	-101.8903	-111.1337	887.9094			401.08	9000.21	8832.602	-38.98034	123.5447	2759.29	5871.806	401.08	12162.8	12062.54	182.759	351.6402	2891.472	9184.948			7667.096	-5.20E-04
	0.32717	8	25			3.82	8366.66	3.82	12333.33	3.82	8874.98			805.98	2050.1	1484.419	115.312	124.7446	115.312	115.312	1474.986	805.98	1285.8	953.5588	-111.4035	-106.2089	-102.0719	-111.4035	939.0327			400.98	10248.06	9955.409	-38.73568	155.9675	3449.09	6272.881	400.98	14344.5	13620.35	181.9067	425.2341	3771.33	9787.596			7671.052	-1.28E-06
	0.33515	6	20			3.84	8050	3.84	12100	3.84	8818.37			805.88	1713.4	1548.293	114.4088	123.918	114.4088	114.4088	1538.784	805.88	1117	1006.255	-111.6732	-106.437	-102.2523	-111.6732	991.5982			400.88	11449.02	11041.47	-38.49101	200.6227	4251.927	6511.938	400.88	15600.4	15171.16	181.0545	527.8431	4829.419	10176			7675.054	1.89E-04
	0.34313	10	19			3.86	8816.66	3.86	12116.66	3.86	8882.8			805.78	1907.2	1613.186	113.5056	123.0924	113.5056	113.5056	1603.599	805.78	938.4	1060.373	-111.9429	-106.6646	-102.4314	-111.9429	1045.583			400.78	12028.16	12069.87	-38.24635	262.0817	5162.269	6569.024	400.78	17446.8	16691.55	180.2022	667.8875	6062.548	10321.52			7679.074	5.30E-04
	0.35111	7	21			3.88	8100	3.88	11900	3.88	8978.16			805.68	1753	1679.001	112.6025	122.2677	112.6025	112.6025	1669.336	805.68	1596.6	1115.884	-112.2126	-106.8917	-102.6091	-112.2126	1100.96			400.68	12950.03	13027.97	-38.00169	346.1307	6166.488	6439.352	400.68	19684.5	18162.94	179.35	855.0035	7453.392	10213.25			7683.113	0.00107
	0.35909	6	23			3.9	8216.66	3.9	11891.66	3.9	8992.94			805.58	1733	1745.507	111.6993	121.4439	111.6993	111.6993	1735.763	805.58	1203.2	1172.651	-112.4823	-107.1183	-102.7856	-112.4823	1157.59			400.58	13819.78	13910.94	-37.75702	459.8128	7241.792	6133.822	400.58	19929.2	19570.12	178.4977	1099.686	8968.236	9859.191			7687.085	0.00165
	0.36707	6	22			3.92	7466.66	3.92	12166.66	3.92	8977.98			805.48	2070.8	1812.629	110.7961	120.6212	110.7961	110.7961	1802.804	805.48	1239.5	1230.664	-112.752	-107.3444	-102.9606	-112.752	1215.465			400.48	14907.36	14719.62	-37.51236	611.2924	8355.634	5677.672	400.48	22305.8	20898.84	177.6455	1412.609	10556.05	9285.47			7691.091	0.00229
	0.37505	9	24			3.94	8300	3.94	11900	3.94	8924.26			805.38	1871.5	1880.115	109.8929	119.7994	109.8929	109.8929	1870.208	805.38	1416.7	1289.764	-113.0217	-107.5699	-103.1344	-113.0217	1274.425			400.38	15201.08	15458.32	-37.2677	809.7869	9467.524	5106.473	400.38	22799.1	22135.04	176.7933	1804.214	12152.01	8532.398			7691.525	0.00238
	0.38303	8	27			3.96	8133.33	3.96	11591.66	3.96	8880.57			805.28	2036.4	1947.831	108.9897	118.9787	108.9897	108.9897	1937.842	805.28	1498.7	1349.892	-113.2914	-107.7949	-103.3067	-113.2914	1334.411			400.28	16350.77	16129.38	-37.02303	1064.805	10528.19	4462.34	400.28	23341.1	23260.35	175.941	2283.083	13678.35	7650.796			7692.03	0.00264
	0.39101	10	21			3.98	7650	3.98	12108.33	3.98	8762.09			805.18	2174.6	2015.635	108.0865	118.159	108.0865	108.0865	2005.562	805.18	1583.9	1410.981	-113.5611	-108.0193	-103.4775	-113.5611	1395.356			400.18	17344.73	16730.51	-36.77837	1385.578	11483.02	3788.352	400.18	24261.7	24252.64	175.0888	2855.063	15052.04	6695.714			7692.534	0.00258
	0.39899	4	22			4	8133.33	4	11833.33	4	8703.31			805.08	2369.4	2083.251	107.1833	117.3403	107.1833	107.1833	2073.094	805.08	1829.4	1472.843	-113.8308	-108.2432	-103.6469	-113.8308	1457.072			400.08	17693.45	17252.33	-36.53371	1780.034	12275.2	3124.031	400.08	25359.3	25085.97	174.2365	3521.856	16191.62	5720.969			7693.039	0.00277
	0.40697	7	24			4.02	8350	4.02	12175	4.02	8754.26			804.98	2351.8	2150.566	106.2802	116.5228	106.2802	106.2802	2140.323	804.98	1972.3	1535.434	-114.1005	-108.4665	-103.8148	-114.1005	1519.515			399.98	17677.42	17678.74	-36.28905	2253.471	12850.72	2501.977	399.98	24966.1	25732.25	173.3843	4279.511	17024.9	4774.606			7693.487	0.00293
	0.41495	11	20			4.04	7816.66	4.04	11650	4.04	8915.06			804.88	2650.6	2217.292	105.377	115.7062	105.377	105.377	2206.963	804.88	1463.7	1598.548	-114.3702	-108.6892	-103.9812	-114.3702	1582.478			399.88	17993.06	17991.24	-36.04438	2807.885	13166.21	1945.052	399.88	25640.6	26164.93	172.532	5118.328	17497.38	3894.286			7693.992	0.0031
	0.42293	10	20			4.06	8800	4.06	11341.66	4.06	9038.19			804.78	2412.5	2283.265	104.4738	114.8908	104.4738	104.4738	2272.848	804.78	1731.4	1662.088	-114.6399	-108.9114	-104.1461	-114.6399	1645.865			399.78	18101.11	18174.05	-35.79972	3439.872	13195.6	1466.987	399.78	25776.9	26361.36	171.6798	6020.824	17576.71	3107.19			7694.483	0.00324
	0.43091	10	24			4.08	8050	4.08	12358.33	4.08	9087.8			804.68	2151.7	2348.311	103.5706	114.0765	103.5706	103.5707	2337.805	804.68	2155.6	1725.947	-114.9096	-109.1329	-104.3093	-114.9096	1709.57			399.68	18180.95	18220.05	-35.55506	4140.158	12936.41	1072.375	399.68	26406.6	26306.91	170.8275	6962.562	17257.4	2428.606			7695.002	0.00339
	0.43889	6	26			4.1	7950	4.1	11908.33	4.1	9084.67			804.58	2066.3	2412.137	102.6674	113.2634	102.6674	102.6675	2401.542	804.58	2034.1	1789.896	-115.1793	-109.3538	-104.4709	-115.1793	1773.363			399.58	17649.85	18132.13	-35.31039	4892.806	12410.14	758.5612	399.58	26275.3	25997.04	169.9753	7912.544	16561.15	1863.301			7695.451	0.00362
	0.44687	8	22			4.12	7700	4.12	12391.66	4.12	9081.27			804.48	1907.1	2474.607	101.7642	112.4514	101.7642	101.7644	2463.92	804.48	1654.3	1853.857	-115.449	-109.5741	-104.6309	-115.449	1837.164			399.48	18393.13	17920.64	-35.06573	5674.818	11657.84	517.853	399.48	25597.4	25438.45	169.123	8834.308	15534.74	1407.646			7695.97	0.00384
	0.45485	9	21			4.14	7733.33	4.14	11800	4.14	9053.37			804.38	2220.5	2535.427	100.861	111.6406	100.861	100.8613	2524.648	804.38	1460.8	1917.587	-115.7187	-109.7938	-104.7892	-115.7187	1900.732			399.38	17441.34	17598.06	-34.82107	6457.533	10731.46	339.4183	399.38	25663.9	24647.67	168.2708	9689.094	14243.58	1051.533			7696.447	0.00404
	0.46283	10	22			4.16	8166.66	4.16	12358.33	4.16	9032.86			804.28	2919.3	2594.423	99.95785	110.8309	99.95785	99.95821	2583.549	804.28	1519.8	1980.953	-115.9884	-110.0128	-104.9458	-115.9884	1963.935			399.28	17641.75	17174.93	-34.57641	7206.22	9687.948	211.6082	399.28	24416	23650.16	167.4185	10436.78	12766.56	781.657			7696.966	0.00431
	0.47081	9	23			4.18	8083.33	4.18	11650	4.18	8970.02			804.18	3021.9	2651.416	99.05466	110.0226	99.05466	99.05523	2640.448	804.18	2241.1	2043.821	-116.2581	-110.2312	-105.1006	-116.2581	2026.636			399.18	17150.21	16657.13	-34.33174	7882.743	8582.654	123.0649	399.18	23342.8	22476.96	166.5663	11040.01	11187	583.0957			7697.415	0.00452
	0.47879	6	25			4.2	8083.33	4.2	12383.33	4.2	8988.93			804.08	2679.2	2706.127	98.15147	109.2154	98.15147	98.15235	2695.062	804.08	2188.7	2105.931	-116.5278	-110.4489	-105.2537	-116.5278	2088.578			399.08	15967.67	16045.57	-34.08708	8447.824	7465.86	63.71613	399.08	21779.4	21161.98	165.7141	11466.98	9585.284	441.147			7697.963	0.00474
	0.48677	10	23			4.22	8083.33	4.22	11808.33	4.22	9167.83			803.98	2434.9	2758.42	97.24829	108.4095	97.24829	97.24964	2747.257	803.98	2106.6	2167.176	-116.7975	-110.666	-105.4049	-116.7975	2149.652			398.98	16043.2	15338.09	-33.84241	8864.43	6380.739	25.23246	398.98	20552.2	19739.87	164.8618	11694.25	8032.855	342.4882			7698.454	0.00506
	0.49475	11	20			4.24	7533.33	4.24	12166.66	4.24	9455.59			803.88	2677.1	2808.032	96.34511	107.6049	96.34511	96.34717	2796.77	803.88	2615.9	2227.294	-117.0672	-110.8823	-105.5543	-117.0672	2209.596			398.88	14998.64	14531.67	-33.59776	9102.722	5360.677	1.07678	398.88	18779.7	18242.55	164.0096	11709.17	6585.7	275.697			7698.959	0.00528
	0.50273	11	27			4.26	7733.33	4.26	12000	4.26	9710.02			803.78	2554	2854.804	95.44192	106.8016	95.44192	95.44505	2843.442	803.78	2157.1	2286.13	-117.3369	-111.098	-105.7018	-117.3369	2268.256			398.78	13488.71	13627.89	-33.35309	9144.074	4430.687	-13.57239	398.78	17024.4	16700.88	163.1573	11510.75	5284.804	231.6371			7699.409	0.00552
	0.51071	13	24			4.28	8366.66	4.28	11716.66	4.28	9957.26			803.68	2512.3	2898.582	94.53873	105.9996	94.53873	94.54346	2887.117	803.68	2307.7	2343.53	-117.6067	-111.3129	-105.8473	-117.6066	2325.476			398.68	12763.79	12635.45	-33.10843	8985.197	3606.176	-22.14122	398.68	15191.1	15142.62	162.3051	11110.09	4153.885	203.2483			7699.943	0.00591
	0.51869	5	26			4.3	8300	4.3	11958.33	4.3	10246.47			803.58	2512.1	2939.138	93.63554	105.199	93.63554	93.64265	2927.567	803.58	2676.3	2399.227	-117.8764	-111.5272	-105.9908	-117.8763	2380.992			398.58	11565.39	11571.48	-32.86377	8638.663	2894.045	-26.95396	398.58	13309.9	13592.9	161.4528	10529.16	3201.322	185.3234			7700.448	0.0062
	0.52666	13	20			4.32	7900	4.32	11808.33	4.32	10594.23			803.48	3241.2	2976.359	92.73236	104.3998	92.73236	92.74295	2964.681	803.48	2055.5	2453.097	-118.1461	-111.7406	-106.1323	-118.146	2434.678			398.48	10587.19	10460.39	-32.6191	8130.556	2294.123	-29.52338	398.48	12301.2	12074.97	160.6006	9798.937	2423.059	174.1738			7700.954	0.00668
	0.53464	10	24			4.34	7950	4.34	11875	4.34	10906.25			803.38	2771.1	3010.05	91.82917	103.6019	91.82917	91.84487	2998.262	803.38	2594.9	2504.882	-118.4158	-111.9534	-106.2718	-118.4157	2486.276			398.38	9223.73	9329.299	-32.37444	7495.289	1800.06	-30.79868	398.38	10364.7	10608.52	159.7483	8955.697	1805.042	167.2731			7701.418	0.00704
	0.54262	8	18			4.36	7950	4.36	11838.33	4.36	11169.09			803.28	2660.7	3040.097	90.92599	102.8055	90.92599	90.94912	3028.195	803.28	2564.1	2554.425	-118.6855	-112.1654	-106.4092	-118.6853	2535.628			398.28	8123.91	8206.837	-32.12978	6771.797	1402.13	-31.35023	398.28	9084.6	9212.556	158.8961	8039.309	1328.075	162.9639			7701.432	0.00717
	0.5506	7	21			4.38	7850	4.38	11891.66	4.38	11421.27			803.18	2907.2	3066.393	90.0228	102.0106	90.0228	90.05668	3054.372	803.18	2599.5	2601.566	-118.9552	-112.3766	-106.5443	-118.955	2582.577			398.18	6828.81	7119.401	-31.88511	5999.037	1088.104	-31.5103	398.18	7451.7	7903.38	158.0438	7089.352	969.9275	160.1882			7701.923	0.00764
	0.55858	10	24			4.4	7716.66	4.4	12106.66	4.4	11748.24			803.08	2833	3088.796	89.11961	101.2171	89.11961	89.16891	3076.649	803.08	2387.3	2646.065	-119.2249	-112.587	-106.6774	-119.2245	2626.879			398.08	6367.5	6089.917	-31.64045	5213.233	844.8685	-31.4653	398.08	6164.3	6694.635	157.1916	6142.622	708.1025	158.2938			7702.443	0.00823
	0.56656	9	11			4.42	7800	4.42	12258.33	4.42	12098.85			802.98	2801	3107.241	88.21643	100.4252	88.21643	88.28773	3094.961	802.98	3106.4	2687.798	-119.4946	-112.7966	-106.8081	-119.494	2668.413			397.98	5067.85	5137.175	-31.39579	4446.108	659.5911	-31.31622	397.98	4883.7	5597.144	156.3393	5231.249	521.6815	156.892			7702.935	0.00877
	0.57454	15	6			4.44	8083.33	4.44	12550	4.44	12409.76			802.88	2822.7	3121.629	87.31324	99.63474	87.31324	87.41573	3109.205	802.88	2830.5	2726.545	-119.7643	-113.0054	-106.9366	-119.7633	2706.957			397.88	4115.94	4274.118	-31.15112	3722.635	520.2969	-31.116	397.88	4512.4	4617.118	155.4871	4380.125	392.2099	155.7572			7703.469	0.00944
	0.58252	20	6			4.46	8333.33	4.46	12875	4.46	12644.16			802.78	3175.9	3131.914	86.41006	98.84586	86.41006	86.55647	3119.332	802.78	2528.6	2762.168	-120.034	-113.2134	-107.0627	-120.0324	2742.375			397.78	3278.84	3509.375	-30.90646	3061.783	416.6701	-30.89139	397.78	3588.9	3757.878	154.6348	3607.865	304.5189	154.7636			7703.962	0.01023
	0.5905	23	8			4.48	8116.66	4.48	13225	4.48	12815.74			802.68	3121.6	3138.058	85.50687	98.05863	85.50687	85.71478	3125.298	802.68	2370.3	2794.535	-120.3037	-113.4204	-107.1863	-120.3012	2774.532			397.68	2927.11	2846.179	-30.6618	2475.494	340.0167	-30.65552	397.68	2777.5	3018.442	153.7826	2925.646	246.518	153.8424			7704.426	0.011
	0.59848	18	2			4.5	7800	4.5	13566.66	4.5	12993.61			802.58	2326.4	3140.031	84.60368	97.27296	84.60368	84.89705	3127.068	802.58	2609.6	2823.464	-120.5734	-113.6267	-107.3076	-120.5694	2803.247			397.58	2077.92	2283.127	-30.41714	1969.38	283.3275	-30.41459	397.58	1819.4	2394.16	152.9303	2338.065	208.9977	152.9574			7704.96	0.01186
	0.60646	15	1			4.52	7533.33	4.52	13991.66	4.52	13079.62			802.48	2794.3	3137.834	83.7005	96.48901	83.7005	84.112	3124.634	802.48	2929.7	2848.862	-120.8431	-113.8321	-107.4263	-120.8368	2828.428			397.48	1766.46	1815.069	-30.17247	1543.743	241.1528	-30.17147	397.48	1871.8	1877.413	152.0781	1844.271	185.2081	152.0901			7705.466	0.01283
	0.61444	13	0			4.54	8666.66	4.54	13575	4.54	12928.32			802.38	3327.1	3131.486	82.79731	95.70668	82.79731	83.37084	3118.003	802.38	2766.6	2870.583	-121.1128	-114.0365	-107.5425	-121.103	2849.927			397.38	1310.09	1433.513	-29.92781	1194.243	209.3426	-29.92743	397.38	1511	1457.774	151.2258	1438.642	170.3525	151.231			7705.973	0.01407
	0.62242	8	1			4.56	7900	4.56	13090	4.56	12611.57			802.28	2810.9	3121.026	81.89413	94.92606	81.89413	82.68859	3107.199	802.28	2970.4	2888.544	-121.3825	-114.2401	-107.6561	-121.3673	2867.66			397.28	1478.88	1128.517	-29.68315	913.9517	184.8819	-29.683	397.28	1287.3	1123.802	150.3736	1113.01	161.1639	150.3758			7706.437	0.01566
	0.6304	11	1			4.58	7533.33	4.58	12825	4.58	12362.15			802.18	2753.9	3106.505	80.99094	94.14725	80.99094	82.08489	3092.255	802.18	3016.4	2902.67	-121.6522	-114.4427	-107.7669	-121.6288	2881.552			397.18	1265.96	889.0789	-29.43848	694.0396	165.6008	-29.43843	397.18	1256.1	863.2328	149.5213	857.2835	155.4697	149.5222			7706.958	0.01804
	0.63838	6	1			4.6	8133.33	4.6	12491.66	4.6	12166.22			802.08	2960.2	3088.023	80.08775	93.37016	80.08775	81.58455	3073.244	802.08	3136.1	2912.878	-121.9219	-114.6444	-107.875	-121.8861	2891.518			397.08	914.92	704.1564	-29.19382	524.9836	149.9789	-29.1938	397.08	794.4	663.906	148.6691	660.7013	151.8735	148.6694			7707.464	0.02134
	0.64636	10	1			4.62	8050	4.62	12458.33	4.62	11944.69			801.98	3358.2	3065.666	79.18456	92.59496	79.18456	81.22036	3050.219	801.98	2989.5	2919.134	-122.1916	-114.8451	-107.9803	-122.1373	2897.522			396.98	434.96	563.3686	-28.94916	397.4453	136.9741	-28.94915	396.98	916.4	514.411	147.8168	512.7238	149.504	147.817			7707.957	0.02565
	0.65434	9	1			4.64	8100	4.64	12300	4.64	11666.55			801.88	2586.5	3039.59	78.28138	91.82153	78.28138	81.03275	3023.298	801.88	2819.9	2921.403	-122.4613	-115.0448	-108.0828	-122.3795	2899.526			396.88	656.3	457.2892	-28.70449	302.7161	125.8686	-28.70449	396.88	695.5	404.3428	146.9646	403.4749	147.8324	146.9646			7708.478	0.03168
	0.66232	6	3			4.66	7883.33	4.66	12133.33	4.66	11292.98			801.78	2779	3009.941	77.3782	91.05	77.3782	81.07384	2992.574	801.78	2946.4	2919.683	-122.731	-115.2436	-108.1823	-122.6088	2897.525			396.78	607.45	377.9479	-28.45983	233.3	116.1881	-28.45983	396.78	740	324.8148	146.1124	324.3785	146.5486	146.1124			7708.984	0.03734
	0.6703	5	2			4.68	7416.66	4.68	12041.66	4.68	10954.84			801.68	3116.8	2976.885	76.47501	90.28046	76.47501	81.40936	2958.146	801.68	2947.2	2913.985	-123.0007	-115.4413	-108.2788	-122.8194	2891.522			396.68	247.82	318.7225	-28.21517	182.8974	107.6099	-28.21517	396.68	387.5	268.352	145.2601	268.1377	145.4744	145.2601			7709.435	0.04121
	0.67828	6	3			4.7	7983.33	4.7	12003.33	4.7	10760.01			801.58	3364.9	2940.676	75.57182	89.51279	75.57183	82.11848	2920.188	801.58	2174.9	2904.349	-123.2704	-115.6379	-108.3722	-123.0035	2881.552			396.58	670.4	274.3332	-27.97051	146.4488	99.91389	-27.97051	396.58	493.8	228.9061	144.4079	228.8033	144.5107	144.4079			7709.97	0.04257
	0.68626	4	0			4.72	7516.66	4.72	11975	4.72	10604.1			801.48	3144.8	2901.517	74.66863	88.74721	74.66864	83.30254	2878.804	801.48	2460.2	2890.822	-123.5401	-115.8335	-108.4624	-123.1501	2867.648			396.48	184.56	240.7121	-27.72585	120.0373	92.94887	-27.72585	396.48	258.4	201.7377	143.5556	201.6895	143.6039	143.5556			7710.463	0.04284
	0.69424	1	0			4.74	7700	4.74	11825	4.74	10284.86			801.38	2588.9	2859.736	73.76545	87.98359	73.76546	85.08023	2834.203	801.38	2745.5	2873.5	-123.8099	-116.0281	-108.5495	-123.2442	2849.892			396.38	158.53	214.7825	-27.48118	100.701	86.60027	-27.48118	396.38	393	183.2143	142.7034	183.1922	142.7255	142.7034			7710.942	0.04432
	0.70222	0	1			4.76	8116.66	4.76	11900	4.76	9967.07			801.28	2955.6	2815.627	72.86226	87.22204	72.86227	87.5993	2786.53	801.28	2598.5	2852.477	-124.0796	-116.2215	-108.6333	-123.2656	2828.359			396.28	41.38	194.325	-27.23652	86.30033	80.78811	-27.23652	396.28	454.1	170.6637	141.8511	170.6538	141.861	141.8511			7711.449	0.04796
	0.7102	0	0			4.78	7833.33	4.78	11808.33	4.78	9768.42			801.18	2773.8	2769.518	71.95908	86.4627	71.95909	91.0386	2735.935	801.18	2719.5	2827.864	-124.3493	-116.4138	-108.7136	-123.1864	2803.129			396.18	92.32	177.7496	-26.99186	75.3093	75.44843	-26.99186	396.18	666.6	162.1498	140.9989	162.1455	141.0032	140.9989			7711.956	0.05366
	0.71818	0	1			4.8	6950	4.8	11600	4.8	9592.11			801.08	2555.7	2721.863	71.05589	85.70543	71.05591	95.60191	2682.667	801.08	2672.8	2799.839	-124.619	-116.6049	-108.7906	-122.9704	2774.348			396.08	158	163.9468	-26.74719	66.67001	70.52957	-26.74719	396.08	267.4	156.3102	140.1466	156.3083	140.1485	140.1466			7712.421	0.06129
	0.72616	2	0			4.82	8066.66	4.82	11808.33	4.82	9436.89			800.98	2793.2	2673.046	70.1527	84.95045	70.15273	101.5422	2626.859	800.98	3151.8	2768.546	-124.8887	-116.7949	-108.8639	-122.5686	2742.107			395.98	337.37	152.1584	-26.50253	59.66599	65.98993	-26.50253	395.98	224.6	152.2101	139.2944	152.2093	139.2952	139.2944			7712.971	0.0736
	0.73414	1	0			4.84	7716.66	4.84	11608.33	4.84	9259.33			800.88	2825	2623.617	69.24952	84.19764	69.24955	109.138	2568.781	800.88	2918.9	2734.226	-125.1584	-116.9837	-108.9337	-121.9183	2706.586			395.88	200.76	141.8606	-26.25787	53.81285	61.78991	-26.25787	395.88	309.5	149.2205	138.4421	149.2202	138.4425	138.4421			7713.478	0.09024
	0.74212	0	0			4.86	8100	4.86	11758.33	4.86	9050.2			800.78	3189.5	2574.085	68.34633	83.44711	68.34637	118.7237	2508.607	800.78	2630.1	2697.094	-125.4281	-117.1713	-108.9997	-120.9372	2667.918			395.78	244.05	132.708	-26.0132	48.79568	57.89916	-26.0132	395.78	204	146.9314	137.5899	146.9313	137.59	137.5899			7713.93	0.10812
	0.7501	1	0			4.88	7316.66	4.88	11883.33	4.88	8941.23			800.68	2738	2525.009	67.44315	82.69904	67.4432	130.6856	2446.511	800.68	2435	2657.392	-125.6978	-117.3575	-109.0619	-119.5185	2626.236			395.68	263.16	124.4637	-25.76854	44.40543	54.28972	-25.76854	395.68	105.3	145.0792	136.7376	145.0792	136.7377	136.7376			7714.465	0.1339
	0.75808	0	0			4.9	7883.33	4.9	11916.66	4.9	8956.79			800.58	2430.4	2477.089	66.53996	81.95324	66.54002	145.4344	2382.781	800.58	2054	2615.472	-125.9675	-117.5426	-109.1202	-117.5302	2581.762			395.58	281.69	116.9642	-25.52388	40.50354	50.93679	-25.52388	395.58	304	143.4983	135.8854	143.4983	135.8854	135.8854			7714.945	0.16242
	0.76606	0	0			4.92	7233.33	4.92	11975	4.92	8943.93			800.48	2528	2430.96	65.63677	81.20999	65.63686	163.4653	2317.558	800.48	2392.1	2571.629	-126.2372	-117.7263	-109.1744	-114.801	2534.619			395.48	439.92	110.0961	-25.27922	36.99761	47.81932	-25.27922	395.48	235.1	142.0866	135.0331	142.0866	135.0331	135.0331			7715.424	0.19642
	0.77404	0	0			4.94	7250	4.94	11533.33	4.94	8851.1			800.38	2839.6	2387.416	64.73359	80.46913	64.7337	185.2795	2251.134	800.38	2783	2526.308	-126.5069	-117.9088	-109.2246	-111.1248	2485.046			395.38	51.67	103.7705	-25.03455	33.82042	44.91551	-25.03455	395.38	350.2	140.782	134.1809	140.782	134.1809	134.1809			7715.946	0.24262
	0.78202	1	0			4.96	7633.33	4.96	12150	4.96	8869.98			800.28	2585.6	2347.213	63.8304	79.7308	63.83054	211.4572	2183.685	800.28	2491.9	2479.929	-126.7766	-118.0899	-109.2707	-106.2418	2433.202			395.28	189.02	97.9248	-24.78989	30.9262	42.20871	-24.78989	395.28	-86.9	139.5474	133.3286	139.5474	133.3286	133.3286			7716.44	0.29524
	0.79	0	1			4.98	7983.33	4.98	11575	4.98	8881.18			800.18	2215.5	2311.154	62.92722	78.99518	62.9274	242.6298	2115.383	800.18	2738.2	2432.968	-127.0463	-118.2696	-109.3122	-99.83321	2379.244			395.18	411.39	92.50771	-24.54523	28.2795	39.68298	-24.54523	395.18	354.7	138.3608	132.4764	138.3608	132.4764	132.4764			7716.891	0.3478
						5	7883.33	5	11875	5	8795.15			800.08	2929.2	2280.134	62.02402	78.26208	62.02426	279.4023	2046.517	800.08	1989.4	2386.052	-127.316	-118.448	-109.3495	-91.52873	2323.43			395.08	174.71	87.47681	-24.30056	25.8523	37.32394	-24.30056	395.08	232.1	137.2088	131.6241	137.2088	131.6241	131.6241			7717.428	0.40651
						5.02	7100	5.02	11566.66	5.02	8668.73			799.98	2590.4	2254.99	61.12084	77.53181	61.12114	322.4883	1977.211	799.98	2739.4	2339.768	-127.5857	-118.6248	-109.3821	-80.86733	2265.885			394.98	234.7	82.79765	-24.0559	23.62239	35.11935	-24.0559	394.98	153.8	136.0838	130.7719	136.0838	130.7719	130.7719			7717.936	0.46233
						5.04	7250	5.04	12108.33	5.04	8588.05			799.88	2026.7	2236.627	60.21765	76.80419	60.21803	372.5109	1907.747	799.88	2556.9	2294.896	-127.8554	-118.8003	-109.4101	-67.33329	2206.874			394.88	93.24	78.43608	-23.81124	21.56889	33.05596	-23.81124	394.88	-40.7	134.9803	129.9197	134.9803	129.9197	129.9197			7718.415	0.51453
						5.06	7483.33	5.06	12000	5.06	8569.17			799.78	2830.1	2225.893	59.31447	76.0794	59.31496	430.1653	1838.276	799.78	2141.9	2252.214	-128.1251	-118.9742	-109.4334	-50.30721	2146.553			394.78	251.55	74.36632	-23.56657	19.67588	31.12386	-23.56657	394.78	312.9	133.8953	129.0674	133.8953	129.0674	129.0674			7718.924	0.57031
						5.08	7833.33	5.08	11233.33	5.08	8605.79			799.68	2139.5	2223.618	58.41129	75.35759	58.41191	496.1394	1768.943	799.68	2696.5	2212.591	-128.3948	-119.1466	-109.4516	-29.07239	2085.077			394.68	307.26	70.56404	-23.32191	17.92876	29.31338	-23.32191	394.68	344.5	132.8264	128.2152	132.8264	128.2152	128.2152			7719.418	0.63107
						5.1	7166.66	5.1	11533.33	5.1	8577.64			799.58	1939.1	2230.582	57.50809	74.63861	57.50888	570.9489	1700.01	799.58	2061.1	2177.057	-128.6645	-119.3175	-109.4648	-2.86225	2022.708			394.58	305.71	67.00754	-23.07725	16.3146	27.61568	-23.07725	394.58	200.9	131.7719	127.3629	131.7719	127.3629	127.3629			7719.87	0.69831
						5.12	8150	5.12	11891.66	5.12	8501.54			799.48	2735.9	2247.49	56.60491	73.92276	56.60592	655.2118	1631.564	799.48	2222	2146.635	-128.9342	-119.4867	-109.4727	29.23726	1959.554			394.48	331.77	63.67831	-22.83258	14.82244	26.02328	-22.83258	394.48	583.8	130.7305	126.5107	130.7305	126.5107	126.5107			7720.406	0.79023
						5.14	7883.33	5.14	11600	5.14	8481.66			799.38	2581.7	2274.906	55.70172	73.20985	55.70299	749.2504	1563.848	799.38	1962.3	2122.506	-129.2039	-119.6544	-109.4755	68.1497	1895.875			394.38	306.81	60.55661	-22.58792	13.44097	24.52772	-22.58792	394.38	108.6	129.7008	125.6584	129.7008	125.6584	125.6584			7720.886	0.89012
						5.16	7683.33	5.16	11725	5.16	8508.64			799.28	2843.9	2313.291	54.79854	72.5001	54.80014	853.4141	1496.972	799.28	2389.7	2105.861	-129.4736	-119.8204	-109.4727	114.9262	1831.807			394.28	-28.3	57.62762	-22.34326	12.16152	23.12284	-22.34326	394.28	53.8	128.6821	124.8062	128.6821	124.8062	124.8062			7721.395	1.0057
						5.18	7066.66	5.18	12050	5.18	8444.33			799.18	2889.4	2362.966	53.89535	71.79366	53.89737	967.9222	1431.039	799.18	2872.8	2097.955	-129.7433	-119.9847	-109.4641	170.6909	1767.482			394.18	157.91	54.87693	-22.0986	10.97582	21.80251	-22.0986	394.18	175.5	127.6733	123.9539	127.6733	123.9539	123.9539			7721.889	1.10736
						5.2	7900	5.2	11608.33	5.2	8345.27			799.08	2772.6	2423.966	52.99216	71.09039	52.99472	1092.599	1366.258	799.08	2368.5	2100.08	-130.0131	-120.1472	-109.4499	236.4929	1703.145			394.08	29.45	52.29144	-21.85394	9.87641	20.56109	-21.85394	394.08	261	126.6737	123.1017	126.6737	123.1017	123.1017			7722.37	1.18731
						5.22	8266.66	5.22	11666.66	5.22	8302.88			798.98	2647.3	2496.245	52.08898	70.39059	52.09219	1227.356	1302.674	798.98	2693.8	2113.517	-130.2828	-120.308	-109.4295	313.5315	1638.875																			7722.893	1.25877
						5.24	7683.33	5.24	11941.66	5.24	8342.02			798.88	2974.2	2579.354	51.18579	69.69409	51.18982	1371.556	1240.471	798.88	2501.7	2139.482	-130.5525	-120.467	-109.403	402.7931	1574.902																			7723.373	1.31206
						5.26	7766.66	5.26	11600	5.26	8403.05			798.78	3603.9	2672.718	50.28261	69.0011	50.28766	1524.565	1179.712	798.78	2539.2	2179.127	-130.8222	-120.6242	-109.3702	505.3212	1511.333																			7723.896	1.37105
						5.28	7883.33	5.28	12383.33	5.28	8440.87			798.68	2953.2	2775.518	49.37942	68.31181	49.38573	1685.51	1120.449	798.68	2774.4	2233.496	-131.0919	-120.7794	-109.3306	622.0625	1448.267																			7724.391	1.4342
						5.3	7633.33	5.3	11575	5.3	8421.42			798.58	2558.6	2886.47	48.47623	67.62607	48.48412	1852.957	1062.831	798.58	2243.8	2303.342	-131.3616	-120.9327	-109.2844	753.5627	1385.911																			7724.843	1.4988
						5.32	7666.66	5.32	12058.33	5.32	8443.08			798.48	3106.7	3004.281	47.57304	66.9442	47.58288	2025.615	1006.858	798.48	2222	2389.323	-131.6313	-121.084	-109.231	900.4334	1324.311																			7725.395	1.56703
						5.34	7850	5.34	11933.33	5.34	8425.08			798.38	3182	3127.12	46.66986	66.26604	46.68209	2201.53	952.6512	798.38	2674.7	2491.604	-131.901	-121.2333	-109.1704	1062.65	1263.654																			7725.847	1.60849
						5.36	7316.66	5.36	11450	5.36	8356.82			798.28	3323.8	3253.138	45.76668	65.5918	45.78187	2378.839	900.2253	798.28	3261.8	2610.145	-132.1707	-121.3806	-109.1023	1240.106	1204.01																			7726.371	1.6137
						5.38	7816.66	5.38	11316.66	5.38	8292.61			798.18	2937.8	3380.286	44.86349	64.9217	44.88232	2555.486	849.5869	798.18	2896.6	2744.54	-132.4404	-121.5257	-109.0261	1432.332	1145.439																			7726.88	1.57799
						5.4	7533.33	5.4	11108.33	5.4	8284.39			798.08	3162.5	3506.115	43.9603	64.25558	43.9836	2728.933	800.8243	798.08	2542.8	2893.687	-132.7101	-121.6687	-108.942	1638.067	1088.1																			7727.333	1.52266
						5.42	7433.33	5.42	10850	5.42	8263.77			797.98	3678.2	3628.365	43.05711	63.5938	43.08589	2896.959	753.8977	797.98	2927.2	3056.354	-132.9798	-121.8094	-108.8491	1856.068	1032.005																			7727.884	1.44264
						5.44	8100	5.44	11266.66	5.44	8291.12			797.88	3942.7	3744.41	42.15393	62.9362	42.18941	3056.873	708.873	797.88	3261.6	3230.443	-133.2495	-121.9479	-108.7476	2084.097	977.2932																			7728.351	1.3669
						5.46	7600	5.46	11291.66	5.46	8364.24			797.78	4352.6	3851.846	41.25074	62.28298	41.2944	3206.297	665.7235	797.78	3792.1	3413.668	-133.5192	-122.0841	-108.6368	2319.839	923.9926																			7728.889	1.28671
						5.48	7583.33	5.48	11900	5.48	8418.74			797.68	4173.5	3948.309	40.34755	61.63443	40.40118	3342.897	624.4191	797.68	3674	3603.302	-133.7889	-122.2178	-108.516	2560.542	872.1272																			7729.385	1.21811
						5.5	7266.66	5.5	11291.66	5.5	8415.56			797.58	4140.4	4031.382	39.44437	60.99035	39.51014	3464.218	584.9963	797.58	3707	3795.853	-134.0586	-122.3492	-108.3853	2802.604	821.8069																			7729.852	1.16686
						5.52	7316.66	5.52	12083.33	5.52	8463.45			797.48	3885.8	4099.055	38.54118	60.35117	38.62169	3568.317	547.3885	797.48	4365.2	3987.936	-134.3283	-122.478	-108.2435	3042.663	773.0094																			7730.376	1.12091
						5.54	7533.33	5.54	11141.66	5.54	8458.78			797.38	3685.7	4149.38	37.638	59.71667	37.73637	3653.227	511.6147	797.38	4133.9	4175.43	-134.598	-122.6044	-108.0906	3276.506	725.8253																			7730.857	1.08807
						5.56	8333.33	5.56	11525	5.56	8480.19			797.28	3999.6	4180.844	36.73482	59.08714	36.85479	3717.486	477.621	797.28	3899.7	4354.4	-134.8677	-122.7281	-107.9257	3500.202	680.2483																			7731.396	1.05685
						5.58	7783.33	5.58	10925	5.58	8509.2			797.18	3918	4192.232	35.83162	58.46284	35.97768	3759.934	445.3525	797.18	3827.3	4520.832	-135.1374	-122.8491	-107.7478	3709.748	636.269																			7731.849	1.02941
						5.6	7316.66	5.6	11300	5.6	8538.28			797.08	4167.6	4182.698	34.92844	57.84361	35.10594	3779.726	414.8071	797.08	4135.9	4670.481	-135.4072	-122.9675	-107.5566	3900.833	593.951																			7732.373	0.99574
						5.62	7483.33	5.62	11650	5.62	8441.48			796.98	3871.7	4151.805	34.02525	57.22989	34.24059	3776.506	385.9042	796.98	4789.1	4799.685	-135.6768	-123.0829	-107.3505	4069.841	553.2465																			7732.883	0.95993
						5.64	7466.66	5.64	11708.33	5.64	8381.45			796.88	3425.2	4099.588	33.12207	56.62148	33.38281	3750.32	358.63	796.88	4959.1	4904.766	-135.9466	-123.1956	-107.1292	4213.048	514.2021																			7733.379	0.92693
						5.66	6933.33	5.66	10991.66	5.66	8341.18			796.78	4052.2	4026.45	32.21889	56.01868	32.53404	3701.637	332.9164	796.78	4514.2	4982.745	-136.2163	-123.3053	-106.8911	4327.507	476.7851																			7733.903	0.89303
						5.68	7516.66	5.68	11450	5.68	8247.52			796.68	3245.7	3933.149	31.31569	55.42181	31.69596	3631.281	308.6965	796.68	4860.8	5031.131	-136.486	-123.4119	-106.6347	4410.76	440.9603																			7734.371	0.86805
						5.7	7300	5.7	11616.66	5.7	8095.07			796.58	3982.7	3821	30.41251	54.83067	30.87047	3540.592	285.9439	796.58	5342.4	5048.004	-136.7557	-123.5155	-106.3591	4460.858	406.7531																			7734.882	0.84676
						5.72	7483.33	5.72	11241.66	5.72	8010.48			796.48	3779.3	3691.41	29.50932	54.24579	30.05994	3431.057	264.5752	796.48	4668.4	5032.237	-137.0254	-123.6158	-106.0618	4476.74	374.0989																			7735.349	0.8343
						5.74	7400	5.74	11733.33	5.74	7989.73			796.38	3629.7	3546.376	28.60614	53.66692	29.26687	3304.703	244.5579	796.38	4468.6	4983.463	-137.2951	-123.7129	-105.7419	4458.022	343.0104																			7735.902	0.82676
						5.76	7283.33	5.76	11475	5.76	8056.1			796.28	2934.3	3387.906	27.70294	53.09442	28.4944	3163.605	225.8209	796.28	4803.7	4902.065	-137.5648	-123.8067	-105.3967	4405.138	313.4366																			7736.356	0.82531
						5.78	8016.66	5.78	11500	5.78	8226.64			796.18	2965.3	3218.152	26.79976	52.52868	27.74619	3009.981	208.2959	796.18	4991	4789.11	-137.8345	-123.897	-105.0235	4319.2	285.3268																			7736.881	0.82945
						5.8	7866.66	5.8	11633.33	5.8	8373.38			796.08	2835.7	3039.702	25.89658	51.96944	27.02618	2846.452	191.9447	796.08	4510.1	4646.591	-138.1042	-123.9839	-104.6204	4202.205	258.6782																			7737.378	0.83888
						5.82	7616.66	5.82	11750	5.82	8355.54			795.98	2685.2	2854.777	24.99339	51.41731	26.33933	2675.311	176.6902	795.98	4544.1	4476.841	-138.3739	-124.067	-104.1835	4056.551	233.4188																			7737.846	0.85203
						5.84	7350	5.84	11825	5.84	8288.98			795.88	2849.7	2666.029	24.09021	50.87205	25.69087	2499.244	162.4922	795.88	4578	4283.123	-138.6436	-124.1466	-103.7101	3885.511	209.5374																			7738.399	0.8718
						5.86	7383.33	5.86	11583.33	5.86	8237.09			795.78	2619.9	2475.708	23.18701	50.33403	25.08717	2320.563	149.285	795.78	4092.2	4068.84	-138.9133	-124.2224	-103.196	3692.544	186.9748																			7738.853	0.8917
						5.88	8000	5.88	11375	5.88	8222.85			795.68	2584.5	2285.946	22.28383	49.80372	24.5357	2141.451	137.0064	795.68	4116.9	3837.673	-139.183	-124.2941	-102.6364	3481.381	165.6732																			7739.378	0.91531
						5.9	7400	5.9	12016.66	5.9	8178.58			795.58	2352.5	2099.053	21.38065	49.28085	24.04425	1964.254	125.6158	795.58	3433	3593.923	-139.4527	-124.3619	-102.0271	3256.342	145.6123																			7739.833	0.93482
						5.92	7533.33	5.92	11466.66	5.92	8129.34			795.48	2289.8	1916.687	20.47746	48.76609	23.62275	1790.683	115.0475	795.48	3860.9	3341.385	-139.7224	-124.4255	-101.3618	3021.285	126.7205																			7740.358	0.95244
						5.94	7300	5.94	11491.66	5.94	8041.85			795.38	2136.3	1740.723	19.57428	48.25919	23.28129	1622.643	105.262	795.38	3230.3	3084.399	-139.9921	-124.485	-100.6353	2780.57	108.9728																			7740.827	0.96265
						5.96	7983.33	5.96	11366.66	5.96	7980.76			795.28	2168.4	1572.454	18.67108	47.76059	23.03228	1461.471	96.20348	795.28	3207.8	2826.673	-140.2618	-124.5402	-99.84001	2537.958	92.30952																			7741.366	0.96754
						5.98	7400	5.98	11733.33	5.98	8022.55			795.18	1908.3	1412.937	17.7679	47.2708	22.89002	1308.26	87.81995	795.18	3162.5	2571.647	-140.5315	-124.5907	-98.9675	2296.938	76.67349																			7741.821	0.96596
						6	7366.66	6	11383.33	6	8068.72			795.08	1614.5	1263.255	16.86472	46.78956	22.8691	1164.116	80.07461	795.08	2735.2	2322.876	-140.8012	-124.6368	-98.01044	2061.084	62.03549																			7742.332	0.9589
						6.02	8266.66	6.02	11008.33	6.02	8021.35			794.98	1661	1123.868	15.96153	46.31761	22.98817	1029.532	72.91516	794.98	2601.1	2082.892	-141.0709	-124.6781	-96.95752	1832.985	48.33044																			7742.815	0.94895
						6.04	7633.33	6.04	11058.33	6.04	7927.74			794.88	1419.7	995.3451	15.05833	45.85469	23.26569	905.0924	66.3073	794.88	2240.7	1854.368	-141.3406	-124.7146	-95.79952	1615.332	35.52776																			7743.355	0.9347
						6.06	7566.66	6.06	11583.33	6.06	7906.84			794.78	1550.5	877.7789	14.15515	45.40134	23.7244	790.9115	60.20717	794.78	1191.5	1639.057	-141.6104	-124.7461	-94.52359	1409.923	23.57275																			7743.81	0.92177
						6.08	7100	6.08	11533.33	6.08	8007.58			794.68	1207.1	771.0926	13.25197	44.95811	24.39005	686.9261	54.57415	794.68	1459.4	1438.273	-141.8801	-124.7724	-93.11517	1218.106	12.41382																			7744.35	0.90752
						6.1	7983.33	6.1	10991.66	6.1	8048.17			794.58	1269.6	675.2279	12.34879	44.52473	25.2884	593.083	49.37815	794.58	1290.2	1253.226	-142.1497	-124.7935	-91.56142	1041.112	2.01999																			7744.805	0.8958
						6.12	9016.66	6.12	11291.66	6.12	8043.64			794.48	1193.5	589.7383	11.4456	44.10207	26.45247	508.9405	44.58004	794.48	1321.7	1084.228	-142.4195	-124.809	-89.84357	879.2863	-7.66422																			7745.316	0.88461
						6.14	7716.66	6.14	11516.66	6.14	7917.91			794.38	943.6	514.2808	10.5424	43.68983	27.91391	434.1517	40.15266	794.38	1279.1	931.6293	-142.6892	-124.8191	-87.94576	732.9957	-16.66904																			7745.8	0.8761
						6.16	7233.33	6.16	11183.33	6.16	7812.24			794.28	731.5	448.268	9.63922	43.28865	29.71181	368.1216	36.06359	794.28	476.3	795.1251	-142.9589	-124.8234	-85.84669	601.9595	-25.04089																			7746.34	0.86735
						6.18	7233.33	6.18	11408.33	6.18	7768.22			794.18	603.2	391.0735	8.73604	42.89916	31.89002	310.2094	32.28307	794.18	947.8	674.1622	-143.2286	-124.8216	-83.52253	485.6439	-32.82315																			7746.781	0.86033
						6.2	6816.66	6.2	11333.33	6.2	7815.77			794.08	388.5	342.1347	7.83286	42.52109	34.49091	259.8329	28.78836	794.08	563.6	568.1727	-143.4983	-124.8139	-80.95201	383.4879	-40.04414																			7747.293	0.85261
						6.22	7716.66	6.22	11133.33	6.22	7833.56			793.98	835.6	300.7456	6.92967	42.15542	37.5695	216.2579	25.55176	793.98	455.5	476.136	-143.768	-124.7997	-78.10488	294.4851	-46.74837																			7747.763	0.84613
						6.24	7916.66	6.24	11575	6.24	7823.62			793.88	1244.4	266.3126	6.02647	41.80186	41.17649	178.8603	22.55331	793.88	414.1	397.152	-144.0377	-124.7793	-74.95567	217.7364	-52.96246																			7748.303	0.839
						6.26	7166.66	6.26	10741.66	6.26	7865.06			793.78	526.5	238.1857	5.12329	41.46114	45.37492	146.9491	19.77037	793.78	225.3	330.076	-144.3074	-124.7521	-71.47055	152.0998	-58.72328																			7748.759	0.83312
						6.28	7500	6.28	11341.66	6.28	7941.97			793.68	176.5	215.7625	4.22011	41.134	50.23464	119.8719	17.18233	793.68	600.4	273.7626	-144.5771	-124.7179	-67.61201	96.42633	-64.06513																			7749.299	0.82736
						6.3	7366.66	6.3	11225	6.3	7952.76			793.58	535.2	198.5207	3.31692	40.82016	55.82058	97.05762	14.77312	793.58	220.4	227.1719	-144.8468	-124.6768	-63.34718	49.66698	-69.01154																			7749.755	0.82296
						6.32	7250	6.32	10908.33	6.32	7947.67			793.48	314.2	185.9403	2.41373	40.52074	62.21863	77.91797	12.52411	793.48	474.5	189.1754	-145.1165	-124.6281	-58.62927	10.67963	-73.59638																			7750.267	0.81903
						6.34	7283.33	6.34	11608.33	6.34	7895.13			793.38	1005.6	177.5901	1.51054	40.2355	69.50412	61.96058	10.42157	793.38	305.9	158.8076	-145.3862	-124.5721	-53.41985	-21.51807	-77.84106																			7750.737	0.81635
						6.36	7683.33	6.36	11475	6.36	7878.45			793.28	343.7	173.0731	0.60736	39.96523	77.77186	48.70759	8.45046	793.28	253.6	135.1088	-145.6559	-124.5083	-47.66788	-47.90936	-81.77338																			7751.25	0.81439
						6.38	7433.33	6.38	11458.33	6.38	7897.35			793.18	481.7	172.0584	-0.29582	39.71083	87.12573	37.73715	6.59726	793.18	-40.4	117.2236	-145.9256	-124.4363	-41.31729	-69.38068	-85.41898																			7751.762	0.81329
						6.4	6850	6.4	11175	6.4	7930.67			793.08	469.1	174.271	-1.19901	39.472	97.65739	28.69336	4.85124	793.08	-102.4	104.4204	-146.1953	-124.3562	-34.32045	-86.69298	-88.79598																			7752.232	0.81327
						6.42	7366.66	6.42	11700	6.42	7871.06			792.98	399.9	179.4933	-2.1022	39.25007	109.492	21.24417	3.2005	792.98	-29.3	96.02607	-146.465	-124.2672	-26.60863	-100.5642	-91.92899																			7753.286	0.81636
						6.44	7566.66	6.44	11783.33	6.44	7803.65			792.88	0.8	187.5482	-3.00539	39.04477	122.732	15.11922	1.63609	792.88	65.6	91.48717	-146.7347	-124.1697	-18.12769	-111.5856	-94.83403																			7754.312	0.82405
						6.46	7166.66	6.46	10958.33	6.46	7779.09			792.78	-369.8	198.3169	-3.90857	38.85707	137.5098	10.07582	0.14853	792.78	249.8	90.32442	-147.0044	-124.063	-8.80484	-120.29	-97.53107																			7755.31	0.83509
						6.48	7250	6.48	11366.66	6.48	7807.71			792.68	202.4	211.7312	-4.81175	38.68802	153.9684	5.91017	-1.27065	792.68	114.7	92.15076	-147.2741	-123.9467	1.43907	-127.1257	-100.0384																			7755.324	0.83566
						6.5	7350	6.5	11308.33	6.5	7881.63			792.58	-6.8	227.7357	-5.71493	38.53733	172.2253	2.45647	-2.62822	792.58	-149.6	96.6511	-147.5439	-123.8208	12.66809	-132.4587	-102.3691																			7756.322	0.84727
						6.52	6833.33	6.52	11533.33	6.52	8016.06			792.48	176.4	246.3491	-6.61813	38.40656	192.4494	-0.42983	-3.93144	792.48	105.9	103.5877	-147.8136	-123.6846	24.97768	-136.6058	-104.5402																			7757.321	0.85911
						6.54	7233.33	6.54	11275	6.54	8121			792.38	440.1	267.5769	-7.52132	38.29545	214.7662	-2.86282	-5.18584	792.38	22.5	112.7695	-148.0833	-123.5382	38.43823	-139.8171	-106.5631																			7758.305	0.87
						6.56	7900	6.56	11383.33	6.56	8205.64			792.28	400.8	291.4876	-8.4245	38.20517	239.3452	-4.93917	-6.39713	792.28	-42.4	124.0715	-148.353	-123.381	53.14717	-142.302	-108.4515																			7759.289	0.87974
						6.58	7683.33	6.58	11516.66	6.58	8217.32			792.18	373.8	318.1799	-9.32768	38.13696	266.3668	-6.73655	-7.57035	792.18	173.8	137.4197	-148.6227	-123.2124	69.20935	-144.2272	-110.2179																			7760.288	0.8885
						6.6	7783.33	6.6	10925	6.6	8171.71			792.08	70.9	347.7216	-10.23088	38.09055	295.964	-8.31602	-8.7096	792.08	-257.3	152.7541	-148.8924	-123.0325	86.70351	-145.7228	-111.8712																			7761.302	0.89876
						6.62	7616.66	6.62	11016.66	6.62	8080.48			791.98	611.3	380.2684	-11.13406	38.06783	328.3453	-9.72792	-9.81906	791.98	459.7	170.0831	-149.1621	-122.8404	105.7541	-146.8941	-113.4228																			7762.302	0.91422
						6.64	7350	6.64	10966.66	6.64	7978.65			791.88	458.9	415.9118	-12.03725	38.06856	363.6443	-11.01082	-10.90201	791.88	471.2	189.4024	-149.4318	-122.6361	126.4442	-147.8207	-114.8803																			7763.301	0.93799
						6.66	6950	6.66	11125	6.66	7839.42			791.78	772.3	454.8145	-12.94043	38.09414	402.0565	-12.19578	-11.96175	791.78	113.3	210.7621	-149.7015	-122.4191	148.8951	-148.5656	-116.2528																			7764.302	0.9673
						6.68	6950	6.68	11325	6.68	7769.56			791.68	948.7	497.1551	-13.84361	38.14611	443.7861	-13.30682	-13.00113	791.68	548.8	234.2358	-149.9712	-122.1884	173.2356	-149.1765	-117.5485																			7765.302	0.99972
						6.7	7600	6.7	11275	6.7	7798.04			791.58	699.8	543.0377	-14.74681	38.22428	488.9576	-14.36215	-14.02252	791.58	406.3	259.8685	-150.2409	-121.9443	199.5521	-149.689	-118.773																			7766.288	1.0329
						6.72	6883.33	6.72	10791.66	6.72	7840.94			791.48	1214.8	592.6796	-15.64999	38.33092	537.803	-15.37609	-15.02822	791.48	429.7	287.7776	-150.5106	-121.6855	227.9955	-150.1302	-119.9339																			7767.275	1.06129
						6.74	7583.33	6.74	11150	6.74	7830.9			791.38	1386.6	646.1792	-16.55318	38.46588	590.4332	-16.35931	-16.02011	791.38	553.7	318.0239	-150.7803	-121.4123	258.6513	-150.5201	-121.036																			7768.233	1.08526
						6.76	7233.33	6.76	10916.66	6.76	7833.37			791.28	1073.4	703.725	-17.45636	38.63096	647.0449	-17.31998	-16.99997	791.28	832.6	350.7263	-151.05	-121.1237	291.6581	-150.8733	-122.0849																			7769.249	1.10414
						6.78	7616.66	6.78	10950	6.78	7835.58			791.18	1091.6	765.5105	-18.35954	38.82811	707.8373	-18.26421	-17.96937	791.18	699.3	386.0146	-151.3197	-120.8188	327.1609	-151.2006	-123.086																			7770.251	1.11845
						6.8	7600	6.8	11158.33	6.8	7869.17			791.08	591	831.6074	-19.26274	39.05731	772.888	-19.1965	-18.92962	791.08	695.7	423.9564	-151.5894	-120.4977	365.2383	-151.5098	-124.0428																			7771.238	1.12912
						6.82	7400	6.82	11158.33	6.82	7888.15			790.98	1196.6	902.2366	-20.16592	39.32144	842.4196	-20.12019	-19.88192	790.98	1095.5	464.7111	-151.8591	-120.159	406.0588	-151.8062	-124.9599																			7772.226	1.1377
						6.84	6766.66	6.84	11058.33	6.84	7821.34			790.88	1215.1	977.439	-21.06911	39.62065	916.4761	-21.03772	-20.8273	790.88	599.1	508.3416	-152.1288	-119.8028	449.6922	-152.094	-125.8403																			7773.2	1.14552
						6.86	7500	6.86	11266.66	6.86	7718.43			790.78	1463.6	1057.371	-21.97229	39.95737	995.2147	-21.95088	-21.76669	790.78	663.6	554.9839	-152.3985	-119.428	496.2796	-152.3757	-126.6875																			7774.217	1.1479
						6.88	7000	6.88	11283.33	6.88	7678.36			790.68	1651.5	1142.187	-22.87549	40.33425	1078.788	-22.86098	-22.70093	790.68	877.6	604.7792	-152.6682	-119.0336	545.9664	-152.6534	-127.5049																			7775.191	1.14372
						6.9	6266.66	6.9	11625	6.9	7649.37			790.58	2010.8	1231.861	-23.77867	40.75187	1167.173	-23.76889	-23.63066	790.58	635.1	657.7719	-152.9379	-118.6195	598.8004	-152.9284	-128.2943																			7776.166	1.13285
						6.92	7150	6.92	10625	6.92	7612.26			790.48	2312.3	1326.567	-24.68185	41.21413	1260.539	-24.67531	-24.55654	790.48	872.4	714.1284	-153.2076	-118.1841	654.9499	-153.2016	-129.0589																			7777.198	1.11701
						6.94	7616.66	6.94	11541.66	6.94	7566.76			790.38	2213.9	1426.226	-25.58504	41.72195	1358.809	-25.58068	-25.47907	790.38	1049.9	773.8737	-153.4773	-117.7273	714.4426	-153.4735	-129.8001																			7778.173	1.09867
						6.96	7766.66	6.96	11341.66	6.96	7537.57			790.28	1950.6	1530.91	-26.48822	42.27907	1462.05	-26.48534	-26.39874	790.28	1524.9	837.1289	-153.747	-117.248	777.4006	-153.7446	-130.5203																			7779.192	1.07879
						6.98	7866.66	6.98	11483.33	6.98	7499.47			790.18	2100.9	1640.675	-27.39142	42.8897	1570.317	-27.38952	-27.31598	790.18	1264.4	904.0139	-154.0168	-116.7446	843.9448	-154.0152	-131.2214																			7780.225	1.0596
						7	7650	7	11366.66	7	7547.86			790.08	2437.4	1755.347	-28.2946	43.55578	1683.432	-28.29336	-28.23107	790.08	868.1	974.515	-154.2865	-116.2171	914.0627	-154.2855	-131.9044																			7781.186	1.04062
						7.02	8000	7.02	10733.33	7.02	7620.79			789.98	2575.8	1874.997	-29.19778	44.28349	1801.462	-29.19698	-29.14437	789.98	1452	1048.775	-154.5562	-115.6635	987.8975	-154.5556	-132.5714																			7782.22	1.02142
						7.04	7150	7.04	10966.66	7.04	7702.33			789.88	2469.1	1999.376	-30.10097	45.07578	1924.154	-30.10045	-30.05611	789.88	1454.6	1126.748	-154.8259	-115.0838	1065.403	-154.8255	-133.2231																			7783.182	1.00492
						7.06	7716.66	7.06	11400	7.06	7753.83			789.78	2791.3	2128.421	-31.00415	45.93932	2051.44	-31.00382	-30.96653	789.78	1423.9	1208.508	-155.0956	-114.4762	1146.654	-155.0954	-133.8609																			7784.202	0.99054
						7.08	6600	7.08	10958.33	7.08	7789.13			789.68	3041.8	2262.049	-31.90735	46.88185	2183.228	-31.90714	-31.87585	789.68	1444.7	1294.124	-155.3653	-113.839	1231.718	-155.3651	-134.4859																			7785.222	0.97855
						7.1	7566.66	7.1	10666.66	7.1	7812.3			789.58	3074.6	2399.891	-32.81053	47.90883	2319.145	-32.8104	-32.78419	789.58	1522.3	1383.489	-155.635	-113.172	1320.49	-155.6349	-135.0989																			7786.199	0.96821
						7.12	7183.33	7.12	11316.66	7.12	7815.96			789.48	3085.6	2541.877	-33.71371	49.03156	2459.11	-33.71363	-33.69172	789.48	1839.6	1476.694	-155.9047	-112.4727	1413.058	-155.9046	-135.7008																			7787.22	0.9575
						7.14	7266.66	7.14	10758.33	7.14	7716.91			789.38	2795.3	2687.561	-34.6169	50.25804	2602.668	-34.61684	-34.59855	789.38	1795	1573.587	-156.1744	-111.7408	1509.271	-156.1743	-136.2923																			7788.183	0.94676
						7.16	7050	7.16	10700	7.16	7582.87			789.28	3611.7	2836.719	-35.5201	51.60168	2749.581	-35.52006	-35.50482	789.28	1884.5	1674.168	-156.4441	-110.9744	1609.128	-156.4441	-136.874																			7789.19	0.93614
						7.18	7166.66	7.18	10633.33	7.18	7526.8			789.18	3652.4	2989.099	-36.42328	53.07832	2899.585	-36.42326	-36.41058	789.18	1765.5	1778.423	-156.7138	-110.171	1712.614	-156.7138	-137.4468																			7790.183	0.92674
						7.2	7016.66	7.2	11141.66	7.2	7602.93			789.08	3857.6	3144.139	-37.32646	54.7018	3052.1	-37.32645	-37.31591	789.08	1861.4	1886.127	-156.9835	-109.3304	1819.501	-156.9835	-138.0109																			7791.19	0.91881
						7.22	6866.66	7.22	10883.33	7.22	7716.43			788.98	3192.3	3301.616	-38.22964	56.49483	3206.883	-38.22964	-38.22089	788.98	1653.7	1997.289	-157.2532	-108.4493	1929.799	-157.2532	-138.5671																			7792.183	0.9126
						7.24	7283.33	7.24	11183.33	7.24	7806.21			788.88	3352.9	3460.897	-39.13283	58.47707	3363.28	-39.13282	-39.12558	788.88	2208.1	2111.631	-157.5229	-107.5273	2043.228	-157.5229	-139.1155																			7793.191	0.90816
						7.26	7050	7.26	11116.66	7.26	7801.75			788.78	3107.4	3621.607	-40.03603	60.67683	3520.888	-40.03602	-40.03003	788.78	2638	2229.052	-157.7926	-106.5617	2159.685	-157.7926	-139.6568																			7794.156	0.90583
						7.28	7633.33	7.28	11050	7.28	7784.71			788.68	3935	3783.351	-40.93921	63.12753	3679.279	-40.93921	-40.93426	788.68	2527.6	2349.436	-158.0623	-105.5496	2279.052	-158.0623	-140.1914																			7795.164	0.90594
						7.3	7250	7.3	11675	7.3	7817.23			788.58	3931.3	3945.411	-41.84239	65.86137	3837.703	-41.84239	-41.83831	788.58	2650.6	2472.423	-158.332	-104.4901	2400.968	-158.332	-140.7194																			7796.144	0.90853
						7.32	7600	7.32	11483.33	7.32	7822.51			788.48	4232.7	4107.448	-42.74557	68.92508	3995.774	-42.74557	-42.74221	788.48	2593.8	2597.924	-158.6017	-103.3793	2525.342	-158.6017	-141.2413																			7797.138	0.91362
						7.34	7816.66	7.34	11191.66	7.34	7697.23			788.38	4616.5	4268.71	-43.64876	72.36275	4152.696	-43.64876	-43.64599	788.38	3021.1	2725.526	-158.8714	-102.2163	2651.757	-158.8714	-141.7572																			7798.119	0.92085
						7.36	8466.66	7.36	11108.33	7.36	7544.92			788.28	4610.1	4428.735	-44.55196	76.23323	4307.948	-44.55196	-44.54969	788.28	3011.3	2855.021	-159.1411	-100.9974	2780.003	-159.1411	-142.2675																			7799.099	0.929
						7.38	8150	7.38	10700	7.38	7483.76			788.18	4491.4	4587.049	-45.45514	80.60511	4460.987	-45.45514	-45.45328	788.18	3511.2	2986.181	-159.4108	-99.71866	2909.851	-159.4108	-142.7725																			7800.123	0.93812
						7.4	8000	7.4	11191.66	7.4	7489.26			788.08	4531.9	4742.889	-46.35832	85.54688	4610.982	-46.35832	-46.3568	788.08	3330.7	3118.519	-159.6805	-98.37871	3040.809	-159.6805	-143.2721																			7801.119	0.94685
						7.42	8366.66	7.42	11525	7.42	7553.22			787.98	5200	4895.88	-47.26151	91.15163	4757.465	-47.26151	-47.26026	787.98	3429.7	3251.846	-159.9503	-96.97205	3172.685	-159.9503	-143.767																			7802.1	0.95487
						7.44	8033.33	7.44	11800	7.44	7590.12			787.88	4667.8	5045.281	-48.1647	97.50945	4899.605	-48.1647	-48.16368	787.88	2904.7	3385.629	-160.22	-95.49682	3304.943	-160.22	-144.2568																			7803.096	0.96043
						7.46	7800	7.46	11075	7.46	7543.04			787.78	5665.2	5190.649	-49.06789	104.7357	5036.844	-49.06789	-49.06705	787.78	3652	3519.562	-160.4897	-93.94776	3437.272	-160.4897	-144.7421																			7804.078	0.96442
						7.48	8316.66	7.48	10916.66	7.48	7492.47			787.68	5322.6	5331.555	-49.97107	112.9627	5168.621	-49.97107	-49.97039	787.68	3659.7	3653.32	-160.7594	-92.31892	3569.343	-160.7594	-145.223																			7805.118	0.96631
						7.5	8283.33	7.5	11166.66	7.5	7552.04			787.58	5725.2	5467.343	-50.87425	122.3224	5294.146	-50.87425	-50.8737	787.58	3940.1	3786.319	-161.0291	-90.6072	3700.567	-161.0291	-145.6994																			7806.129	0.96667
						7.52	7583.33	7.52	10950	7.52	7643.34			787.48	5666.9	5597.728	-51.77744	132.9883	5412.962	-51.77744	-51.77699	787.48	3445.3	3918.285	-161.2988	-88.80408	3830.664	-161.2988	-146.1718																			7807.141	0.96681
						7.54	7683.33	7.54	10750	7.54	7678.8			787.38	5261.6	5722.146	-52.68063	145.1268	5524.337	-52.68063	-52.68027	787.38	3759.6	4048.613	-161.5685	-86.90504	3959.021	-161.5685	-146.6401																			7808.138	0.967
						7.56	7483.33	7.56	11025	7.56	7756.31			787.28	5643.5	5840.318	-53.58382	158.9458	5627.788	-53.58382	-53.58352	787.28	3488.6	4176.926	-161.8382	-84.90058	4085.254	-161.8382	-147.1043																			7809.121	0.96759
						7.58	7400	7.58	10941.66	7.58	7828.14			787.18	5547.4	5952.009	-54.487	174.68	5722.842	-54.487	-54.48676	787.18	3943.3	4302.838	-162.1079	-82.77949	4208.966	-162.1079	-147.5649																			7810.148	0.96863
						7.6	7233.33	7.6	10716.66	7.6	7854.3			787.08	6101.7	6056.839	-55.39018	192.5569	5808.892	-55.39018	-55.38999	787.08	4536.2	4425.729	-162.3776	-80.5331	4329.528	-162.3776	-148.0217																			7811.161	0.96993
						7.62	6966.66	7.62	11091.66	7.62	7853.71			786.98	5837.1	6154.76	-56.29337	212.873	5885.593	-56.29337	-56.29321	786.98	4456.7	4545.279	-162.6473	-78.14426	4446.604	-162.6473	-148.475																			7812.145	0.97224
						7.64	7000	7.64	10833.33	7.64	7852.79			786.88	6169.4	6245.546	-57.19656	235.9021	5952.447	-57.19656	-57.19644	786.88	4540.4	4660.879	-162.917	-75.59917	4559.569	-162.917	-148.9247																			7813.129	0.97551
						7.66	6416.66	7.66	10625	7.66	7792.57			786.78	6497.3	6329.23	-58.09975	261.9831	6009.147	-58.09975	-58.09965	786.78	4726.8	4772.146	-163.1867	-72.87532	4668.018	-163.1867	-149.371																			7814.143	0.98041
						7.68	7283.33	7.68	11158.33	7.68	7748.93			786.68	6310.1	6405.907	-59.00293	291.491	6055.413	-59.00293	-59.00285	786.68	4233.9	4878.69	-163.4564	-69.94487	4771.536	-163.4564	-149.8141																			7815.113	0.98699
						7.7	7466.66	7.7	11100	7.7	7723.68			786.58	6825.8	6475.614	-59.90611	324.7725	6090.935	-59.90611	-59.90605	786.58	4949.7	4979.951	-163.7261	-66.77972	4869.532	-163.7261	-150.2538																			7816.127	0.99519
						7.72	6633.33	7.72	11158.33	7.72	7693.22			786.48	6540.1	6538.655	-60.80931	362.2823	6115.563	-60.80931	-60.80926	786.48	4034.7	5075.638	-163.9958	-63.33597	4961.673	-163.9958	-150.6905																			7817.127	1.00468
						7.74	6833.33	7.74	10791.66	7.74	7681.31			786.38	6640.5	6595.256	-61.71249	404.4145	6129.129	-61.71249	-61.71245	786.38	4604.3	5165.246	-164.2655	-59.56876	5047.407	-164.2655	-151.1241																			7818.141	1.01486
						7.76	7083.33	7.76	11166.66	7.76	7712.19			786.28	6540.9	6645.847	-62.61568	451.6592	6131.572	-62.61568	-62.61564	786.28	4706.2	5248.478	-164.5352	-55.41469	5126.377	-164.5352	-151.5547																			7819.127	1.02426
						7.78	6816.66	7.78	10450	7.78	7634.17			786.18	6585.1	6690.932	-63.51886	504.5453	6122.868	-63.51886	-63.51883	786.18	5069.5	5325.063	-164.8049	-50.7947	5198.229	-164.8049	-151.9824																			7820.084	1.0325
						7.8	7266.66	7.8	10733.33	7.8	7519.42			786.08	6619.2	6731.016	-64.42204	563.5256	6103.068	-64.42204	-64.42202	786.08	4861	5394.631	-165.0746	-45.6208	5262.51	-165.0746	-152.4072																			7821.099	1.03842
						7.82	6716.66	7.82	10841.66	7.82	7444.92			785.98	6681.4	6766.788	-65.32524	629.2136	6072.25	-65.32524	-65.32523	785.98	5237.9	5457.052	-165.3443	-39.77054	5318.963	-165.3443	-152.8294																			7822.115	1.0416
						7.84	7400	7.84	10616.66	7.84	7467.34			785.88	6760.8	6798.925	-66.22842	702.0859	6030.611	-66.22842	-66.22841	785.88	5672.7	5512.089	-165.614	-33.10938	5367.219	-165.614	-153.2487																			7823.087	1.04192
						7.86	7066.66	7.86	10900	7.86	7441.74			785.78	7128.4	6828.239	-67.13161	782.7527	5978.355	-67.13161	-67.1316	785.78	5688.3	5559.697	-165.8837	-25.46054	5407.055	-165.8837	-153.6654																			7824.089	1.0399
						7.88	6850	7.88	11225	7.88	7451.56			785.68	6956.4	6855.601	-68.03479	871.8518	5915.714	-68.03479	-68.03478	785.68	5647.4	5599.889	-166.1534	-16.60768	5438.269	-166.1534	-154.0797																			7825.047	1.03579
						7.9	7166.66	7.9	10366.66	7.9	7459.59			785.58	7140.8	6881.886	-68.93799	969.8575	5843.09	-68.93799	-68.93798	785.58	5524.7	5632.696	-166.4232	-6.30797	5460.649	-166.4232	-154.4913																			7826.049	1.03023
						7.92	6800	7.92	10266.66	7.92	7526.56			785.48	7045.2	6908.085	-69.84117	1077.472	5760.772	-69.84117	-69.84116	785.48	5744.7	5658.338	-166.6929	5.75638	5474.097	-166.6929	-154.9005																			7827.066	1.02304
						7.94	6733.33	7.94	10700	7.94	7604.55			785.38	7268	6935.161	-70.74435	1195.133	5669.284	-70.74435	-70.74435	785.38	5397.5	5677.069	-166.9626	19.93304	5478.519	-166.9626	-155.3073																			7828.054	1.01435
						7.96	6516.66	7.96	10483.33	7.96	7688.99			785.28	7435.1	6964.146	-71.64754	1323.454	5569.044	-71.64754	-71.64754	785.28	5635.4	5689.31	-167.2323	36.65768	5473.899	-167.2323	-155.7117																			7829.086	1.00473
						7.98	6666.66	7.98	10225	7.98	7734.32			785.18	7127.5	6996.09	-72.55072	1463.05	5460.49	-72.55072	-72.55072	785.18	5848.1	5695.589	-167.502	56.44664	5460.252	-167.502	-156.1139																			7830.06	0.99453
						8	6566.66	8	10966.66	8	7771.61			785.08	7158.2	7031.983	-73.45392	1614.235	5344.293	-73.45392	-73.45392	785.08	5457.5	5696.561	-167.7717	79.8615	5437.67	-167.7717	-156.5137																			7831.064	0.98361
						8.02	6633.33	8.02	10808.33	8.02	7798.92			784.98	7778.3	7072.881	-74.3571	1777.637	5220.887	-74.3571	-74.3571	784.98	5314.3	5693.026	-168.0414	107.6082	5406.247	-168.0414	-156.9115																			7832.082	0.97289
						8.04	6633.33	8.04	10850	8.04	7782.99			784.88	7779.3	7119.712	-75.26028	1953.437	5091.015	-75.26028	-75.26028	784.88	6010.4	5685.937	-168.3111	140.4269	5366.195	-168.3111	-157.307																			7833.086	0.96209
						8.06	6816.66	8.06	10650	8.06	7690.8			784.78	6923.3	7173.433	-76.16347	2142.048	4955.222	-76.16347	-76.16347	784.78	5872.1	5676.386	-168.5808	179.2112	5317.714	-168.5808	-157.7005																			7834.09	0.95154
						8.08	7233.33	8.08	11008.33	8.08	7626.81			784.68	7453.9	7234.954	-77.06665	2343.832	4814.056	-77.06665	-77.06665	784.68	5541.2	5665.612	-168.8505	224.9776	5261.025	-168.8505	-158.0919																			7835.066	0.94176
						8.1	6883.33	8.1	10975	8.1	7561.06			784.58	7568.4	7304.99	-77.96985	2558.689	4668.331	-77.96985	-77.96985	784.58	6092.7	5655.022	-169.1202	278.7668	5196.497	-169.1202	-158.4813																			7836.056	0.93376
						8.12	6283.33	8.12	10650	8.12	7474.99			784.48	7361.1	7384.324	-78.87303	2786.929	4518.522	-78.87303	-78.87303	784.48	6069.3	5646.147	-169.3899	341.8528	5124.384	-169.3899	-158.8688																			7837.075	0.92771
						8.14	6916.66	8.14	10258.33	8.14	7384.92			784.38	7561.8	7473.446	-79.77621	3028.207	4365.463	-79.77621	-79.77621	784.38	5934.6	5640.674	-169.6596	415.4706	5045.138	-169.6596	-159.2543																			7838.081	0.92493
						8.16	6783.33	8.16	10300	8.16	7394.93			784.28	8048.9	7572.866	-80.6794	3282.474	4209.713	-80.6794	-80.6794	784.28	5814.4	5640.399	-169.9293	501.0649	4959.113	-169.9293	-159.6379																			7839.072	0.92569
						8.18	6700	8.18	10716.66	8.18	7464.03			784.18	8857.1	7682.982	-81.5826	3549.582	4051.817	-81.5826	-81.5826	784.18	5745.6	5647.238	-170.199	600.1942	4866.666	-170.199	-160.0197																			7840.063	0.92964
						8.2	7216.66	8.2	10441.66	8.2	7499.42			784.08	8655	7803.834	-82.48578	3828.754	3892.594	-82.48578	-82.48578	784.08	6263.8	5663.18	-170.4687	714.2968	4768.346	-170.4687	-160.3997																			7841.04	0.93676
						8.22	6950	8.22	10383.33	8.22	7535.19			783.98	8688.6	7935.591	-83.38896	4119.736	3732.466	-83.38896	-83.38896	783.98	5946.4	5690.3	-170.7384	845.1152	4664.486	-170.7384	-160.778																			7842.061	0.94682
						8.24	6200	8.24	10775	8.24	7577.94			783.88	8711	8077.939	-84.29214	4421.427	3572.219	-84.29214	-84.29214	783.88	6257.5	5730.644	-171.0081	994.103	4555.679	-171.0081	-161.1545																			7843.067	0.95882
						8.26	6933.33	8.26	10508.33	8.26	7628.5			783.78	8599.3	8230.629	-85.19533	4733.105	3412.328	-85.19533	-85.19533	783.78	6322.7	5786.285	-171.2778	1162.923	4442.336	-171.2778	-161.5293																			7844.045	0.97172
						8.28	6650	8.28	10541.66	8.28	7621.54			783.68	8770.3	8393.255	-86.09853	5053.917	3253.239	-86.09853	-86.09853	783.68	6541.4	5859.277	-171.5475	1353.22	4324.865	-171.5475	-161.9025																			7845.052	0.98537
						8.3	7050	8.3	10075	8.3	7552.68			783.58	8248.5	8564.929	-87.00171	5382.266	3095.661	-87.00171	-87.00171	783.58	6013.8	5951.421	-171.8172	1566.172	4203.889	-171.8172	-162.274																			7846.016	0.99735
						8.32	6783.33	8.32	10200	8.32	7428.32			783.48	9525.5	8744.98	-87.90491	5717.188	2939.887	-87.90491	-87.90491	783.48	6116.9	6064.558	-172.0869	1803.282	4079.746	-172.0869	-162.644																			7847.024	1.00837
						8.34	6750	8.34	10075	8.34	7266.32			783.38	9080.4	8932.131	-88.80807	6056.766	2786.557	-88.80807	-88.80807	783.38	6316.9	6200.048	-172.3567	2065.285	3953.063	-172.3567	-163.0124																			7848.046	1.01721
						8.36	6400	8.36	10450	8.36	7151.16			783.28	9170.3	9125.25	-89.71127	6399.547	2635.991	-89.71127	-89.71127	783.28	6632.2	6359.171	-172.6264	2353.059	3824.238	-172.6264	-163.3792																			7849.011	1.02337
						8.38	6666.66	8.38	10425	8.38	7096.23			783.18	9849.3	9323.049	-90.61444	6743.952	2488.482	-90.61444	-90.61444	783.18	6820.5	6542.916	-172.8961	2667.212	3693.656	-172.8961	-163.7446																			7850.019	1.02659
						8.4	6766.66	8.4	10825	8.4	7088.4			783.08	9823.7	9523.708	-91.51764	7087.639	2344.552	-91.51764	-91.51764	783.08	7127.9	6751.523	-173.1658	3007.37	3561.93	-173.1658	-164.1086																			7850.999	1.02744
						8.42	6400	8.42	9866.66	8.42	7087.35			782.98	8988.9	9725.744	-92.42084	7428.99	2204.333	-92.42084	-92.42084	782.98	7113.1	6985.25	-173.4355	3373.509	3429.342	-173.4355	-164.4711																			7853.002	1.02226
						8.44	6833.33	8.44	10466.66	8.44	7137.61			782.88	9387.5	9927.04	-93.32401	7765.45	2068.265	-93.32401	-93.32401	782.88	7548	7243.304	-173.7052	3764.248	3296.478	-173.7052	-164.8321																			7854.978	1.01229
						8.46	6616.66	8.46	10633.33	8.46	7257.93			782.78	10139	10125.73	-94.2272	8095.004	1936.495	-94.2272	-94.2272	782.78	7605.6	7524.755	-173.9749	4178.326	3163.67	-173.9749	-165.1918																			7856.983	1.00267
						8.48	6583.33	8.48	10675	8.48	7351.48			782.68	10284.7	10319.82	-95.13037	8415.549	1809.142	-95.13037	-95.13037	782.68	7904.8	7828.142	-174.2446	4613.972	3031.231	-174.2446	-165.5502																			7859.005	0.99705
						8.5	6850	8.5	10200	8.5	7388.59			782.58	10597.8	10506.9	-96.03357	8724.35	1686.521	-96.03357	-96.03357	782.58	7968.7	8150.832	-174.5143	5068.016	2899.695	-174.5143	-165.9072																			7861.013	0.99758
						8.52	6983.33	8.52	10325	8.52	7324.77			782.48	10396.3	10684.96	-96.93677	9019.408	1568.611	-96.93677	-96.93677	782.48	8567.9	8490.332	-174.784	5537.771	2769.257	-174.784	-166.263																			7863.022	1.00388
						8.54	6800	8.54	10075	8.54	7240.16			782.38	10980.6	10851.48	-97.83994	9297.991	1455.647	-97.83994	-97.83994	782.38	8036.7	8842.729	-175.0537	6018.832	2640.408	-175.0537	-166.6175																			7864.988	1.01247
						8.56	6566.66	8.56	10625	8.56	7166.31			782.28	10592	11004.3	-98.74313	9557.941	1347.618	-98.74313	-98.74313	782.28	8781.7	9204.128	-175.3234	6507.074	2513.378	-175.3234	-166.9707																			7866.999	1.02167
						8.58	6916.66	8.58	10225	8.58	7150.74			782.18	11296.8	11141.25	-99.6463	9797.113	1244.494	-99.6463	-99.6463	782.18	9188.2	9570.094	-175.5931	6997.85	2388.38	-175.5931	-167.3227																			7869.011	1.03072
						8.6	6866.66	8.6	10333.33	8.6	7159.39			782.08	11724	11259.98	-100.5495	10013.02	1146.404	-100.5495	-100.5495	782.08	9924.3	9934.999	-175.8628	7485.116	2265.831	-175.8628	-167.6735																			7871.009	1.03917
						8.62	6416.66	8.62	10141.66	8.62	7150.39			781.98	11067.7	11358.54	-101.4527	10203.88	1053.207	-101.4527	-101.4527	781.98	10180.2	10293.65	-176.1325	7963.59	2145.82	-176.1325	-168.0231																			7872.95	1.04531
						8.64	7066.66	8.64	10358.33	8.64	7145.54			781.88	11367.9	11434.88	-102.3559	10367.56	964.9679	-102.3559	-102.3559	781.88	10477.8	10639.6	-176.4022	8426.459	2028.713	-176.4022	-168.3716																			7874.936	1.04817
						8.66	6650	8.66	10166.66	8.66	7170.62			781.78	11430.3	11487.33	-103.2591	10502.51	881.5613	-103.2591	-103.2591	781.78	10742	10966.79	-176.6719	8867.543	1914.627	-176.6719	-168.7189																			7876.937	1.0476
						8.68	6433.33	8.68	10100	8.68	7214.88			781.68	11441.9	11514.4	-104.1622	10607.39	802.8525	-104.1622	-104.1622	781.68	11503.7	11268.95	-176.9416	9280.465	1803.665	-176.9416	-169.0652																			7878.925	1.04321
						8.7	6500	8.7	10483.33	8.7	7196.39			781.58	11301.7	11514.81	-105.0654	10680.92	728.8304	-105.0654	-105.0654	781.58	11669.8	11539.22	-177.2113	9658.099	1696.11	-177.2113	-169.4103																			7880.885	1.03545
						8.72	6950	8.72	10491.66	8.72	7119.23			781.48	11425.9	11487.64	-105.9686	10722.39	659.284	-105.9686	-105.9686	781.48	11169.8	11771.6	-177.481	9994.439	1591.951	-177.481	-169.7544																			7882.904	1.02437
						8.74	6766.66	8.74	10308.33	8.74	7079.55			781.38	11503.6	11432.31	-106.8718	10731.28	594.162	-106.8718	-106.8718	781.38	11584.4	11959.8	-177.7507	10282.98	1491.419	-177.7507	-170.0974																			7884.939	1.01015
						8.76	6566.66	8.76	9391.66	8.76	7055.98			781.28	11346.7	11348.56	-107.775	10707.51	533.2745	-107.775	-107.775	781.28	11831	12098.52	-178.0204	10518.39	1394.527	-178.0204	-170.4394																			7886.946	0.99441
						8.78	6650	8.78	10825	8.78	7033.84			781.18	11331.6	11236.42	-108.6782	10651.31	476.4329	-108.6782	-108.6782	781.18	12219	12183.13	-178.2902	10696.05	1301.278	-178.2902	-170.7804																			7888.939	0.97707
						8.8	6766.66	8.8	9758.33	8.8	7067.34			781.08	11635.3	11096.46	-109.5814	10563.33	423.5418	-109.5814	-109.5814	781.08	12910	12209.84	-178.5598	10812.01	1211.825	-178.5598	-171.1203																			7890.948	0.96004
						8.82	6766.66	8.82	10233.33	8.82	7103.99			780.98	11278.8	10929.28	-110.4846	10444.42	374.3683	-110.4846	-110.4846	780.98	12316.7	12176.2	-178.8296	10863.92	1126.079	-178.8296	-171.4594																			7892.929	0.94521
						8.84	6483.33	8.84	10333.33	8.84	7148.76			780.88	11108.8	10736.16	-111.3877	10295.97	328.7979	-111.3877	-111.3877	780.88	11996.1	12081.12	-179.0993	10850.57	1044.147	-179.0993	-171.7974																			7894.94	0.93391
						8.86	7066.66	8.86	10241.66	8.86	7247.45			780.78	10708.4	10518.35	-112.2909	10119.44	286.624	-112.2909	-112.2909	780.78	11540.3	11924.87	-179.369	10772.3	965.9608	-179.369	-172.1345																			7896.922	0.92704
						8.88	6383.33	8.88	10041.66	8.88	7470			780.68	10119.1	10277.3	-113.1941	9916.457	247.6474	-113.1941	-113.1941	780.68	11440.4	11708.96	-179.6387	10630.7	891.4465	-179.6387	-172.4708																			7898.891	0.92605
						8.9	6700	8.9	10475	8.9	7617.57			780.58	10187.6	10015.07	-114.0973	9689.23	211.7375	-114.0973	-114.0973	780.58	11829.6	11436.62	-179.9084	10428.96	820.6512	-179.9084	-172.806																			7900.876	0.93069
						8.92	6433.33	8.92	10341.66	8.92	7679.42			780.48	10028.6	9733.276	-115.0005	9439.6	178.6761	-115.0005	-115.0005	780.48	10588	11111.62	-180.1781	10170.97	753.4319	-180.1781	-173.1405																			7902.861	0.94072
						8.94	6550	8.94	9958.33	8.94	7711.43			780.38	9776.8	9434.337	-115.9037	9170.104	148.3293	-115.9037	-115.9037	780.38	10722.9	10739.36	-180.4478	9862.133	689.8018	-180.4478	-173.474																			7904.833	0.95458
						8.96	6050	8.96	10408.33	8.96	7715.69			780.28	9259.9	9120.219	-116.8069	8882.905	120.5071	-116.8069	-116.8069	780.28	10451.8	10325.37	-180.7175	9508.099	629.64	-180.7175	-173.8067																			7906.85	0.96975
						8.98	6766.66	8.98	10583.33	8.98	7699.45			780.18	8795.8	8792.918	-117.7101	8580.178	95.02977	-117.7101	-117.7101	780.18	10135.8	9875.543	-180.9872	9114.882	572.8249	-180.9872	-174.1385																			7908.824	0.9839
						9	5933.33	9	9950	9	7726.77			780.08	8793.2	8455.044	-118.6132	8264.664	71.76691	-118.6132	-118.6132	780.08	9942.1	9396.88	-181.2569	8689.507	519.3292	-181.2569	-174.4695																			7910.859	0.99704
						9.02	6916.66	9.02	10608.33	9.02	7814.2			779.98	7949.3	8108.397	-119.5164	7938.345	50.53603	-119.5164	-119.5164	779.98	8419.7	8895.34	-181.5266	8238.102	468.9847	-181.5266	-174.7997																			7912.835	1.00769
						9.04	6433.33	9.04	10941.66	9.04	7908.82			779.88	6577.5	7755.58	-120.4196	7603.948	31.21292	-120.4196	-120.4196	779.88	8868.8	8378.002	-181.7963	7767.795	421.7437	-181.7963	-175.1291																			7914.856	1.01598
						9.06	6200	9.06	10650	9.06	8022.52			779.78	6502.1	7398.508	-121.3228	7263.543	13.64195	-121.3228	-121.3228	779.78	7632.9	7850.846	-182.066	7284.71	377.4613	-182.066	-175.4577																			7916.879	1.02182
						9.08	6350	9.08	10391.66	9.08	8211.73			779.68	6802.2	7039.019	-122.226	6919.115	-2.32153	-122.226	-122.226	779.68	6875.3	7319.521	-182.3357	6794.639	335.9961	-182.3357	-175.7855																			7918.858	1.02517
						9.1	6483.33	9.1	10508.33	9.1	8407.94			779.58	6602.6	6679.521	-123.1292	6573.181	-16.78835	-123.1292	-123.1292	779.58	6713.6	6790.267	-182.6054	6303.89	297.2786	-182.6054	-176.1126																			7920.823	1.02634
						9.12	6350	9.12	10741.66	9.12	8565.54			779.48	6078.1	6321.447	-124.0323	6227.312	-29.89747	-124.0323	-124.0323	779.48	5944.1	6267.573	-182.8751	5817.121	261.1404	-182.8751	-176.4389																			7922.849	1.02605
						9.14	6433.33	9.14	10841.66	9.14	8649.16			779.38	5757.6	5966.986	-124.9355	5883.799	-41.74921	-124.9355	-124.9355	779.38	5610.2	5756.692	-183.1448	5339.665	227.5027	-183.1448	-176.7645																			7924.831	1.02482
						9.16	6533.33	9.16	10850	9.16	8668.4			779.28	5376.1	5617.549	-125.8387	5544.17	-52.45974	-125.8387	-125.8387	779.28	5694.4	5261.361	-183.4145	4875.401	196.2207	-183.4145	-177.0894																			7926.814	1.0236
						9.18	6116.66	9.18	11091.66	9.18	8615.94			779.18	5184.3	5274.427	-126.7419	5209.82	-62.13544	-126.7419	-126.7419	779.18	5038.1	4784.767	-183.6842	4427.657	167.1557	-183.6842	-177.4136																			7928.783	1.02216
						9.2	6500	9.2	10833.33	9.2	8554.62			779.08	4535.8	4939.391	-127.6451	4882.606	-70.86024	-127.6451	-127.6451	779.08	4125.8	4330.369	-183.9539	3999.976	140.2222	-183.9539	-177.737																			7930.753	1.02038
						9.22	6200	9.22	10725	9.22	8485.51			778.98	4263.9	4613.248	-128.5483	4563.432	-78.73186	-128.5483	-128.5483	778.98	3920.6	3899.895	-184.2236	3594.238	115.269	-184.2236	-178.0599																			7932.77	1.01847
						9.24	6216.66	9.24	10366.66	9.24	8320.05			778.88	3761.6	4297.458	-129.4514	4253.83	-85.82343	-129.4514	-129.4514	778.88	3592.3	3495.566	-184.4933	3212.752	92.20987	-184.4933	-178.382																			7934.742	1.0166
						9.26	6116.66	9.26	10391.66	9.26	8075.98			778.78	3672.4	3992.732	-130.3546	3954.592	-92.21496	-130.3546	-130.3546	778.78	2531.6	3118.256	-184.7631	2856.518	70.91574	-184.7631	-178.7034																			7936.76	1.0152
						9.28	6100	9.28	10216.66	9.28	7837.25			778.68	3477.2	3699.662	-131.2578	3666.383	-97.97879	-131.2578	-131.2578	778.68	2867.7	2768.38	-185.0328	2526.074	51.26517	-185.0328	-179.0242																			7938.794	1.01434
						9.3	6483.33	9.3	10400	9.3	7687.72			778.58	2955.2	3419.224	-132.161	3390.236	-103.173	-132.161	-132.161	778.58	2990.4	2446.51	-185.3025	2222.074	33.17505	-185.3025	-179.3444																			7940.785	1.01335
						9.32	6516.66	9.32	10241.66	9.32	7544.27			778.48	2801.3	3151.557	-133.0642	3126.354	-107.8614	-133.0642	-133.0642	778.48	2711.7	2151.974	-185.5722	1943.973	16.52069	-185.5722	-179.664																			7942.791	1.01178
						9.34	6533.33	9.34	10366.66	9.34	7409.16			778.38	2548.1	2897.327	-133.9674	2875.453	-112.0931	-133.9674	-133.9674	778.38	2544.8	1884.485	-185.8419	1691.561	1.22325	-185.8419	-179.9829																			7944.783	1.00923
						9.36	6516.66	9.36	10175	9.36	7277.52			778.28	2392.6	2656.58	-134.8706	2637.629	-115.9194	-134.8706	-134.8706	778.28	1649.7	1642.899	-186.1116	1463.8	-12.82228	-186.1116	-180.3012																			7946.777	1.00648
						9.38	7033.33	9.38	9625	9.38	7145			778.18	2303.8	2429.274	-135.7738	2412.887	-119.386	-135.7738	-135.7738	778.18	1629.5	1425.884	-186.3813	1259.453	-25.71356	-186.3813	-180.6189																			7948.786	1.00339
						9.4	5866.66	9.4	9483.33	9.4	7045.34			778.08	1841.7	2215.665	-136.6769	2201.518	-122.5301	-136.6769	-136.6769	778.08	1473.7	1232.3	-186.651	1077.455	-37.52109	-186.651	-180.936																			7950.737	1.0009
						9.42	6100	9.42	9766.66	9.42	6907.84			777.98	1481.7	2015.368	-137.5801	2003.178	-125.3908	-137.5801	-137.5801	777.98	1686.1	1060.37	-186.9207	916.1217	-48.34052	-186.9207	-181.2526																			7952.719	0.99886
						9.44	6333.33	9.44	9725	9.44	6868.39			777.88	1221.9	1828.409	-138.4833	1817.925	-127.9986	-138.4833	-138.4833	777.88	1441.4	908.6702	-187.1904	774.094	-58.23604	-187.1904	-181.5685																			7954.731	0.99835
						9.46	6400	9.46	10216.66	9.46	6886.55			777.78	638.6	1654.366	-139.3865	1645.364	-130.3843	-139.3865	-139.3865	777.78	1270.7	775.4145	-187.4601	649.6652	-67.28698	-187.4601	-181.8839																			7956.7	0.99877
						9.48	6266.66	9.48	10333.33	9.48	6902.84			777.68	1077	1492.774	-140.2897	1485.059	-132.5749	-140.2897	-140.2897	777.68	826.7	658.8567	-187.7298	541.1622	-75.56631	-187.7298	-182.1988																			7958.669	0.99988
						9.5	6850	9.5	10075	9.5	6866.52			777.58	855.8	1343.398	-141.1929	1336.798	-134.5927	-141.1929	-141.1929	777.58	685.8	557.4862	-187.9995	447.1287	-83.12835	-187.9995	-182.5131																			7960.67	1.00059
						9.52	6933.33	9.52	9666.66	9.52	6878.62			777.48	817.3	1205.575	-142.0961	1199.939	-136.4602	-142.0961	-142.0961	777.48	854.6	469.5826	-188.2692	365.9131	-90.04192	-188.2692	-182.8269																			7962.687	1.0001
						9.54	6300	9.54	9650	9.54	6954.28			777.38	1148.8	1078.949	-142.9993	1074.145	-138.1949	-142.9993	-142.9993	777.38	567.2	393.7349	-188.5389	296.152	-96.35482	-188.5389	-183.1402																			7964.675	0.99806
						9.56	6516.66	9.56	9525	9.56	7012.65			777.28	717.7	962.882	-143.9024	958.7939	-139.8144	-143.9024	-143.9024	777.28	518.7	328.4619	-188.8086	236.4209	-102.1233	-188.8086	-183.4529																			7966.663	0.99479
						9.58	6433.33	9.58	9400	9.58	7014.09			777.18	329.2	856.7372	-144.8056	853.2653	-141.3336	-144.8056	-144.8056	777.18	610.3	272.4139	-189.0783	185.4209	-107.3985	-189.0783	-183.7652																			7968.668	0.99028
						9.6	5833.33	9.6	10041.66	9.6	6930.09			777.08	504.3	760.0548	-145.7088	757.111	-142.765	-145.7088	-145.7088	777.08	596.4	224.4509	-189.348	142.0507	-112.219	-189.348	-184.0769																			7970.704	0.98608
						9.62	6533.33	9.62	9791.66	9.62	6797.7			776.98	685.2	672.1229	-146.612	669.6318	-144.1208	-146.612	-146.612	776.98	490.1	183.4198	-189.6177	105.2041	-116.6317	-189.6177	-184.3881																			7972.681	0.98242
						9.64	5916.66	9.64	10116.66	9.64	6777.05			776.88	322.5	592.454	-147.5152	590.3495	-145.4106	-147.5152	-147.5152	776.88	135.3	148.3894	-189.8875	73.983	-120.6696	-189.8875	-184.6989																			7974.689	0.98005
						9.66	6183.33	9.66	9816.66	9.66	6754.09			776.78	566.9	520.4063	-148.4184	518.6315	-146.6436	-148.4184	-148.4184	776.78	195.5	118.4623	-190.1571	47.52754	-124.3704	-190.1571	-185.0091																			7976.698	0.97882
						9.68	6400	9.68	10100	9.68	6663.59			776.68	285.5	455.3678	-149.3216	453.874	-147.8278	-149.3216	-149.3216	776.68	199.5	92.85803	-190.4268	25.09116	-127.7679	-190.4268	-185.319																			7978.663	0.97866
						9.7	5983.33	9.7	9900	9.7	6516.73			776.58	410.4	396.8593	-150.2247	395.6041	-148.9695	-150.2247	-150.2247	776.58	-2	70.93871	-190.6966	6.06155	-130.8877	-190.6966	-185.6283																			7980.643	0.97959
						9.72	6450	9.72	9608.33	9.72	6486.31			776.48	584.2	344.2721	-151.1279	343.2195	-150.0753	-151.1279	-151.1279	776.48	248.8	52.09862	-190.9662	-10.13652	-133.7602	-190.9662	-185.9372																			7982.625	0.98151
						9.74	6583.33	9.74	9300	9.74	6534.93			776.38	234.1	297.1552	-152.0311	296.2738	-151.1498	-152.0311	-152.0311	776.38	-88	35.86334	-191.236	-23.95628	-136.4067	-191.236	-186.2456																			7984.593	0.98392
						9.76	6583.33	9.76	9941.66	9.76	6642.83			776.28	592.5	254.9866	-152.9343	254.25	-152.1977	-152.9343	-152.9343	776.28	45.4	21.79712	-191.5057	-35.80946	-138.8512	-191.5057	-186.5536																			7986.592	0.98715
						9.78	6216.66	9.78	9708.33	9.78	6700			776.18	243.6	217.2841	-153.8375	216.6697	-153.2231	-153.8375	-153.8375	776.18	-16.8	9.53461	-191.7754	-46.04005	-141.1149	-191.7754	-186.8612																			7988.592	0.99063
						9.8	6333.33	9.8	9475	9.8	6733.52			776.08	317.1	183.6597	-154.7407	183.148	-154.229	-154.7407	-154.7407	776.08	73	-1.21143	-192.0451	-54.91939	-143.2139	-192.0451	-187.1683																			7990.593	0.99435
						9.82	6050	9.82	9233.33	9.82	6785.77			775.98	553.3	153.6689	-155.6439	153.2437	-155.2186	-155.6439	-155.6439	775.98	-8.6	-10.70639	-192.3148	-62.69395	-145.167	-192.3148	-187.475																			7992.626	0.99837
						9.84	6783.33	9.84	9541.66	9.84	6857.49			775.88	438.3	126.9724	-156.5471	126.6195	-156.1942	-156.5471	-156.5471	775.88	-78.4	-19.1488	-192.5845	-69.54943	-146.9871	-192.5845	-187.7813																			7994.629	1.00232
						9.86	6266.66	9.86	9766.66	9.86	6869.72			775.78	332.7	103.2055	-157.4502	102.9132	-157.158	-157.4502	-157.4502	775.78	657.2	-26.71826	-192.8542	-75.6508	-148.6887	-192.8542	-188.0871																			7996.603	1.00613
						9.88	5766.66	9.88	9516.66	9.88	6842.07			775.68	-34.8	82.03877	-158.3534	81.79718	-158.1118	-158.3534	-158.3534	775.68	88.9	-33.56158	-193.1239	-81.13194	-150.2849	-193.1239	-188.3926																			7998.638	1.00955
						9.9	6350	9.9	9741.66	9.9	6760.36			775.58	-3.1	63.20656	-159.2566	63.00719	-159.0572	-159.2566	-159.2566	775.58	199.2	-39.78815	-193.3936	-86.09295	-151.7848	-193.3936	-188.6976																			8000.63	1.01231
						9.92	5883.33	9.92	9208.33	9.92	6650.28			775.48	-21.9	46.42241	-160.1598	46.25818	-159.9956	-160.1598	-160.1598	775.48	455.8	-45.50144	-193.6633	-90.62598	-153.1997	-193.6633	-189.0023																			8003.626	1.01516
						9.94	6066.66	9.94	9358.33	9.94	6580.83			775.38	-105.2	31.46643	-161.063	31.33139	-160.9279	-161.063	-161.063	775.38	210.2	-50.77332	-193.933	-94.79558	-154.5371	-193.933	-189.3066																			8006.578	1.01655
						9.96	6283.33	9.96	9508.33	9.96	6578.04			775.28	182.4	18.11279	-161.9662	18.00194	-161.8553	-161.9662	-161.9662	775.28	237.9	-55.67122	-194.2027	-98.66058	-155.8056	-194.2027	-189.6105																			8009.549	1.01762
						9.98	6850	9.98	9333.33	9.98	6548.13			775.18	55.5	6.16147	-162.8694	6.07065	-162.7785	-162.8694	-162.8694	775.18	62.1	-60.24993	-194.4724	-102.2682	-157.0125	-194.4724	-189.914																			8012.521	1.01767
						10	5933.33	10	9900	10	6473.48			775.08	31.8	-4.54715	-163.7726	-4.62143	-163.6983	-163.7726	-163.7726	775.08	-74.7	-64.54688	-194.7421	-105.6508	-158.1631	-194.7421	-190.2172																			8015.512	1.01593
						10.02	5966.66	10.02	9616.66	10.02	6479.2			774.98	403	-14.17924	-164.6757	-14.23988	-164.6151	-164.6757	-164.6757	774.98	71.7	-68.60187	-195.0118	-108.8415	-159.264	-195.0118	-190.52																			8018.504	1.01141
						10.04	6083.33	10.04	9291.66	10.04	6548.23			774.88	463.6	-22.86099	-165.5789	-22.9104	-165.5295	-165.5789	-165.5789	774.88	259.2	-72.439	-195.2815	-111.8605	-160.3191	-195.2815	-190.8224																			8021.545	1.0042
						10.06	6483.33	10.06	10150	10.06	6639.19			774.78	123.9	-30.71869	-166.4821	-30.75888	-166.4419	-166.4821	-166.4821	774.78	258.5	-76.08433	-195.5512	-114.7289	-161.3334	-195.5512	-191.1245																			8024.572	0.99668
						10.08	6100	10.08	9600	10.08	6635.08			774.68	-2.1	-37.86229	-167.3853	-37.89493	-167.3526	-167.3853	-167.3853	774.68	-228.8	-79.55941	-195.8209	-117.464	-162.3111	-195.8209	-191.4262																			8027.556	0.99236
						10.1	5950	10.1	9958.33	10.1	6630.84			774.58	80.6	-44.3775	-168.2885	-44.40396	-168.262	-168.2885	-168.2885	774.58	433.6	-82.87679	-196.0906	-120.0757	-163.2548	-196.0906	-191.7276																			8030.573	0.98982
						10.12	6650	10.12	9175	10.12	6637.22			774.48	42.4	-50.3528	-169.1917	-50.37419	-169.1703	-169.1917	-169.1917	774.48	-140.3	-86.05412	-196.3604	-122.5776	-164.1685	-196.3604	-192.0287																			8033.531	0.98975
						10.14	6316.66	10.14	9233.33	10.14	6642.18			774.38	67.1	-55.85312	-170.0948	-55.87041	-170.0776	-170.0948	-170.0948	774.38	29.6	-89.09959	-196.6301	-124.9763	-165.0541	-196.6301	-192.3294																			8036.538	0.99101
						10.16	6500	10.16	9633.33	10.16	6624.61			774.28	-285.5	-60.94347	-170.998	-60.9574	-170.9841	-170.998	-170.998	774.28	-115.2	-92.02525	-196.8997	-127.2807	-165.9143	-196.8997	-192.6297																			8039.485	0.99286
						10.18	5750	10.18	9441.66	10.18	6574.87			774.18	394.6	-65.67962	-171.9012	-65.69083	-171.89	-171.9012	-171.9012	774.18	-213.7	-94.84137	-197.1695	-129.4987	-166.7518	-197.1695	-192.9298																			8042.465	0.99434
						10.2	5700	10.2	9525	10.2	6466.57			774.08	22.4	-70.10315	-172.8044	-70.11215	-172.7954	-172.8044	-172.8044	774.08	462.7	-97.55254	-197.4392	-131.6337	-167.5676	-197.4392	-193.2296																			8045.463	0.99474
						10.22	6050	10.22	9400	10.22	6388.21			773.98	-45.3	-74.25821	-173.7076	-74.26543	-173.7004	-173.7076	-173.7076	773.98	818.7	-100.1686	-197.7089	-133.6932	-168.3642	-197.7089	-193.529																			8048.479	0.99364
						10.24	6316.66	10.24	9300	10.24	6382.89			773.88	595.2	-78.1752	-174.6108	-78.18098	-174.605	-174.6108	-174.6108	773.88	357.5	-102.6927	-197.9786	-135.6795	-169.1423	-197.9786	-193.8281																			8051.466	0.99224
						10.26	6433.33	10.26	10008.33	10.26	6405.41			773.78	-17.8	-81.88555	-175.5139	-81.89017	-175.5093	-175.5139	-175.5139	773.78	-144.6	-105.1317	-198.2483	-137.5978	-169.9036	-198.2483	-194.1269																			8054.471	0.99166
						10.28	5666.66	10.28	9366.66	10.28	6374.29			773.68	-176	-85.41609	-176.4171	-85.41977	-176.4135	-176.4171	-176.4171	773.68	331.9	-107.4919	-198.518	-139.4528	-170.6497	-198.518	-194.4254																			8057.478	0.99184
						10.3	6233.33	10.3	9466.66	10.3	6423.16			773.58	-429.1	-88.78515	-177.3203	-88.78808	-177.3174	-177.3203	-177.3203	773.58	389.2	-109.7752	-198.7877	-141.2461	-171.3809	-198.7877	-194.7236																			8060.487	0.99385
						10.32	6433.33	10.32	9766.66	10.32	6481.63			773.48	443.9	-92.01417	-178.2235	-92.0165	-178.2212	-178.2235	-178.2235	773.48	117.3	-111.988	-199.0574	-142.9826	-172.0987	-199.0574	-195.0215																			8063.437	0.99648
						10.34	6200	10.34	9733.33	10.34	6544.38			773.38	267.3	-95.11617	-179.1267	-95.11802	-179.1249	-179.1267	-179.1267	773.38	33.4	-114.1318	-199.3271	-144.6635	-172.8035	-199.3271	-195.3191																			8066.42	0.99956
						10.36	6116.66	10.36	9525	10.36	6597.19			773.28	161.3	-98.10598	-180.0299	-98.10744	-180.0284	-180.0299	-180.0299	773.28	-129.9	-116.2113	-199.5968	-146.2923	-173.4962	-199.5968	-195.6164																			8069.39	1.0025
						10.38	6550	10.38	9641.66	10.38	6646.47			773.18	560	-100.9964	-180.9331	-100.9975	-180.9319	-180.9331	-180.9331	773.18	94.3	-118.2306	-199.8665	-147.8724	-174.1778	-199.8665	-195.9134																			8072.409	1.00539
						10.4	5716.66	10.4	9933.33	10.4	6610.5			773.08	-49.1	-103.7947	-181.8363	-103.7956	-181.8354	-181.8363	-181.8363	773.08	79.2	-120.1907	-200.1362	-149.4046	-174.8483	-200.1362	-196.2102																			8075.414	1.00812
						10.42	6283.33	10.42	9100	10.42	6523.89			772.98	-61	-106.5118	-182.7394	-106.5125	-182.7387	-182.7394	-182.7394	772.98	12.5	-122.0965	-200.4059	-150.8927	-175.5089	-200.4059	-196.5067																			8078.422	1.011
						10.44	5733.33	10.44	9716.66	10.44	6471.87			772.88	116.6	-109.1526	-183.6426	-109.1531	-183.6421	-183.6426	-183.6426	772.88	-153.8	-123.9483	-200.6756	-152.3372	-176.1595	-200.6756	-196.8029																			8081.448	1.01266
						10.46	6533.33	10.46	9375	10.46	6420.34			772.78	112.7	-111.7245	-184.5458	-111.7249	-184.5454	-184.5458	-184.5458	772.78	966.1	-125.7498	-200.9453	-153.7409	-176.8007	-200.9453	-197.0988																			8084.398	1.01304
						10.48	6400	10.48	9608.33	10.48	6350.86			772.68	116.8	-114.2338	-185.449	-114.2341	-185.4487	-185.449	-185.449	772.68	357.6	-127.504	-201.215	-155.1062	-177.4333	-201.215	-197.3945																			8087.397	1.01288
						10.5	6083.33	10.5	9375	10.5	6283.82			772.58	127.7	-116.6833	-186.3522	-116.6835	-186.3519	-186.3522	-186.3522	772.58	-25.3	-129.2113	-201.4847	-156.4336	-178.0572	-201.4847	-197.6899																			8090.383	1.01179
						10.52	6450	10.52	9025	10.52	6211.53			772.48	354.7	-119.0788	-187.2554	-119.079	-187.2552	-187.2554	-187.2554	772.48	25.1	-130.8754	-201.7544	-157.7261	-178.6731	-201.7544	-197.9851																			8093.371	1.01006
						10.54	6200	10.54	9075	10.54	6233.05			772.38	456.8	-121.4223	-188.1586	-121.4224	-188.1584	-188.1586	-188.1586	772.38	-30.5	-132.4965	-202.0241	-158.9839	-179.2809	-202.0241	-198.28																			8096.346	1.00764
						10.56	6433.33	10.56	9166.66	10.56	6260.86			772.28	-37.6	-123.7176	-189.0618	-123.7177	-189.0616	-189.0618	-189.0618	772.28	-118.9	-134.0773	-202.2939	-160.2092	-179.8812	-202.2939	-198.5746																			8099.339	1.00403
						10.58	6716.66	10.58	9258.33	10.58	6310.98			772.18	301.6	-125.9684	-189.9649	-125.9685	-189.9648	-189.9649	-189.9649	772.18	149.2	-135.6201	-202.5635	-161.4038	-180.4743	-202.5635	-198.869																			8102.365	0.99951
						10.6	6983.33	10.6	10141.66	10.6	6272.74			772.08	188.1	-128.1755	-190.8681	-128.1756	-190.8681	-190.8681	-190.8681	772.08	64.6	-137.125	-202.8333	-162.5681	-181.0602	-202.8333	-199.1632																			8105.378	0.9951
						10.62	7200	10.62	9908.33	10.62	6252.34																																					8108.424	0.99213
						10.64	6950	10.64	9766.66	10.64	6261.59																																					8111.41	0.99085
						10.66	6366.66	10.66	9425	10.66	6308.16																																					8114.399	0.99119
						10.68	6783.33	10.68	9691.66	10.68	6382.83																																					8117.374	0.99279
						10.7	6883.33	10.7	9658.33	10.7	6428.01																																					8120.383	0.99509
						10.72	6266.66	10.72	9683.33	10.72	6434.37																																					8123.347	0.99736
						10.74	6400	10.74	9558.33	10.74	6405.66																																					8126.329	0.99914
						10.76	6283.33	10.76	9316.66	10.76	6375.75																																					8129.313	0.99984
						10.78	6316.66	10.78	9758.33	10.78	6394.05																																					8132.362	0.99951
						10.8	6616.66	10.8	10108.33	10.8	6353.98																																					8135.351	0.99913
						10.82	7150	10.82	9991.66	10.82	6314.25																																					8138.358	0.99898
						10.84	6600	10.84	9625	10.84	6274.8																																					8141.351	0.99878
						10.86	6633.33	10.86	9716.66	10.86	6340.04																																					8144.363	0.99879
						10.88	6650	10.88	10100	10.88	6436.56																																					8147.361	0.99871
						10.9	6566.66	10.9	9841.66	10.9	6487.01																																					8150.329	0.99859
						10.92	6800	10.92	9600	10.92	6421.93																																					8153.3	0.99874
						10.94	6416.66	10.94	9791.66	10.94	6316.49																																					8156.289	0.99909
						10.96	7433.33	10.96	10516.66	10.96	6271.71																																					8159.327	0.99981
						10.98	7416.66	10.98	10366.66	10.98	6225.43																																					8162.337	1.00036
						11	7216.66	11	9775	11	6159.52																																					8165.364	1.00079
						11.02	6866.66	11.02	10308.33	11.02	6134.62																																					8168.362	1.00153
						11.04	6583.33	11.04	9950	11.04	6189.61																																					8171.378	1.00289
						11.06	6533.33	11.06	10050	11.06	6265.8																																					8174.333	1.00446
						11.08	6933.33	11.08	9891.66	11.08	6309.83																																					8177.338	1.00576
						11.1	7083.33	11.1	10050	11.1	6303.36																																					8180.297	1.00686
						11.12	7633.33	11.12	9416.66	11.12	6264.63																																					8183.322	1.00711
						11.14	6950	11.14	10275	11.14	6262.97																																					8186.302	1.00667
						11.16	6950	11.16	9675	11.16	6261.01																																					8189.316	1.0059
						11.18	7300	11.18	9866.66	11.18	6180.9																																					8192.316	1.00503
						11.2	7200	11.2	9875	11.2	6131.17																																					8195.351	1.00437
						11.22	6916.66	11.22	9758.33	11.22	6174.25																																					8198.323	1.00375
						11.24	7383.33	11.24	9875	11.24	6297.76																																					8201.346	1.00308
						11.26	8200	11.26	10116.66	11.26	6360.3																																					8204.324	1.00231
						11.28	7650	11.28	9733.33	11.28	6369.43																																					8207.319	1.0014
						11.3	6850	11.3	10616.66	11.3	6356.52																																					8210.317	1.00069
						11.32	7350	11.32	10275	11.32	6410.52																																					8213.285	0.99998
						11.34	7450	11.34	9983.33	11.34	6469.48																																					8216.335	0.9992
						11.36	7450	11.36	9891.66	11.36	6446.57																																					8219.34	0.99869
						11.38	7466.66	11.38	9808.33	11.38	6355.34																																					8222.363	0.99814
						11.4	7066.66	11.4	10666.66	11.4	6298.71																																					8225.372	0.99815
						11.42	7183.33	11.42	9908.33	11.42	6317.08																																					8228.367	0.99838
						11.44	7983.33	11.44	9983.33	11.44	6343.44																																					8231.349	0.99858
						11.46	8083.33	11.46	10325	11.46	6333.79																																					8234.332	0.9986
						11.48	7666.66	11.48	10616.66	11.48	6243.51																																					8237.302	0.99806
						11.5	8000	11.5	9808.33	11.5	6173.63																																					8240.274	0.99789
						11.52	8050	11.52	10150	11.52	6135.37																																					8243.28	0.99742
						11.54	8216.66	11.54	10166.66	11.54	6122.41																																					8246.305	0.99762
						11.56	7666.66	11.56	10533.33	11.56	6087.99																																					8249.3	0.99755
						11.58	7616.66	11.58	10433.33	11.58	6073.03																																					8252.313	0.99766
						11.6	8016.66	11.6	11091.66	11.6	6109.26																																					8255.297	0.99824
						11.62	8233.33	11.62	10666.66	11.62	6171.75																																					8258.298	0.99897
						11.64	8250	11.64	10441.66	11.64	6225.45																																					8261.286	1.00007
						11.66	8200	11.66	10891.66	11.66	6236.36																																					8264.259	1.00156
						11.68	8116.66	11.68	10691.66	11.68	6191.96																																					8267.202	1.00289
						11.7	8483.33	11.7	10658.33	11.7	6150.16																																					8270.18	1.0038
						11.72	8250	11.72	10866.66	11.72	6122.28																																					8273.161	1.00458
						11.74	8133.33	11.74	11050	11.74	6129.44																																					8276.176	1.00453
						11.76	8500	11.76	11516.66	11.76	6119.54																																					8276.224	1.00458
						11.78	8450	11.78	11658.33	11.78	6124.91																																					8279.16	1.0042
						11.8	8666.66	11.8	11691.66	11.8	6098.89																																					8282.196	1.00334
						11.82	8966.66	11.82	11925	11.82	6060.46																																					8285.185	1.00195
						11.84	9016.66	11.84	11950	11.84	6037.31																																					8288.176	1.00122
						11.86	8900	11.86	12091.66	11.86	6043.7																																					8291.137	1.00023
						11.88	9200	11.88	12133.33	11.88	6066.63																																					8294.116	0.99995
						11.9	10600	11.9	12491.66	11.9	6123.63																																					8297.065	0.99973
						11.92	10400	11.92	12466.66	11.92	6185.42																																					8301.05	1.00011
						11.94	10650	11.94	12800	11.94	6237.03																																					8305.054	0.9998
						11.96	10616.66	11.96	13791.66	11.96	6301.19																																					8309.014	1.00021
						11.98	11750	11.98	13316.66	11.98	6393.67																																					8313.01	0.99955
						12	12133.33	12	14075	12	6410.57																																					8317.026	0.99844
						12.02	12266.66	12.02	15433.33	12.02	6413.09																																					8320.948	0.99765
						12.04	11900	12.04	14558.33	12.04	6449.1																																					8324.906	0.99764
						12.06	13400	12.06	15941.66	12.06	6523.39																																					8328.885	0.99746
						12.08	13183.33	12.08	16058.33	12.08	6553.59																																					8332.818	0.99764
						12.1	15016.66	12.1	17133.33	12.1	6577.72																																					8336.855	0.99787
						12.12	15066.66	12.12	16975	12.12	6559.23																																					8340.878	0.99818
						12.14	14933.33	12.14	18075	12.14	6514.31																																					8344.84	0.99879
						12.16	15216.66	12.16	18025	12.16	6512.46																																					8348.838	0.99915
						12.18	16883.33	12.18	19100	12.18	6538.31																																					8352.791	0.99837
						12.2	18716.66	12.2	20000	12.2	6510.05																																					8356.748	0.99853
						12.22	18950	12.22	21391.66	12.22	6396.47																																					8360.758	0.99837
						12.24	21050	12.24	22008.33	12.24	6258.87																																					8364.772	0.99855
						12.26	21850	12.26	22925	12.26	6100.36																																					8368.757	0.99873
						12.28	23866.66	12.28	24491.66	12.28	5983.7																																					8372.746	0.99913
						12.3	25083.33	12.3	25516.66	12.3	5912.41																																					8376.755	0.99929
						12.32	25616.66	12.32	27441.66	12.32	5893.69																																					8380.668	0.99922
						12.34	28100	12.34	28741.66	12.34	5923.05																																					8384.669	0.99874
						12.36	29700	12.36	29991.66	12.36	6056.58																																					8388.639	0.99839
						12.38	31766.66	12.38	30350	12.38	6221.93																																					8392.614	0.99722
						12.4	31716.66	12.4	30883.33	12.4	6342.55																																					8396.626	0.99713
						12.42	32850	12.42	31758.33	12.42	6384.31																																					8400.626	0.99664
						12.44	32766.66	12.44	32333.33	12.44	6394.74																																					8404.579	0.9962
						12.46	33783.33	12.46	30341.66	12.46	6337.04																																					8408.586	0.99547
						12.48	33183.33	12.48	29608.33	12.48	6224.06																																					8412.529	0.99532
						12.5	32716.66	12.5	28183.33	12.5	6082.34																																					8416.477	0.99492
						12.52	31750	12.52	26091.66	12.52	6001.94																																					8420.428	0.99507
						12.54	28933.33	12.54	24750	12.54	5978.19																																					8424.451	0.99497
						12.56	26800	12.56	23241.66	12.56	6016.7																																					8428.444	0.99481
						12.58	24683.33	12.58	21075	12.58	6075.69																																					8432.44	0.9944
						12.6	22766.66	12.6	19816.66	12.6	6157.5																																					8436.424	0.99335
						12.62	20666.66	12.62	17875	12.62	6264.09																																					8440.378	0.99309
						12.64	17700	12.64	16775	12.64	6353.02																																					8444.352	0.99244
						12.66	16016.66	12.66	15791.66	12.66	6324.29																																					8448.296	0.99223
						12.68	14516.66	12.68	14833.33	12.68	6216.05																																					8452.279	0.99179
						12.7	12950	12.7	14133.33	12.7	6106.3																																					8456.299	0.99146
						12.72	12950	12.72	14225	12.72	6015.11																																					8460.271	0.99093
						12.74	11466.66	12.74	13108.33	12.74	5899.34																																					8464.299	0.99069
						12.76	10916.66	12.76	12525	12.76	5767.33																																					8468.263	0.99039
						12.78	10616.66	12.78	12258.33	12.78	5697.84																																					8472.196	0.99001
						12.8	9983.33	12.8	11908.33	12.8	5701.56																																					8472.247	0.98975
						12.82	9066.66	12.82	11241.66	12.82	5763.37																																					8476.15	0.98991
						12.84	9116.66	12.84	11525	12.84	5786.13																																					8480.108	0.98979
						12.86	8583.33	12.86	10808.33	12.86	5831.67																																					8484.086	0.98959
						12.88	8450	12.88	10525	12.88	5920.32																																					8488.103	0.98988
						12.9	7800	12.9	10441.66	12.9	5982.93																																					8492.107	0.99002
						12.92	7850	12.92	10458.33	12.92	5948.55
						12.94	8033.33	12.94	10200	12.94	5922.39
						12.96	7650	12.96	10066.66	12.96	5963.98
						12.98	7566.66	12.98	10258.33	12.98	6092.38
						13	7616.66	13	10083.33	13	6245.94
						13.02	7500	13.02	10216.66	13.02	6352.9
						13.04	7166.66	13.04	9375	13.04	6386.65
						13.06	7316.66	13.06	9766.66	13.06	6426.36
						13.08	6850	13.08	9616.66	13.08	6469.09
						13.1	6766.66	13.1	9516.66	13.1	6445.96
						13.12	6733.33	13.12	9558.33	13.12	6346.6
						13.14	6216.66	13.14	9850	13.14	6279.83
						13.16	7066.66	13.16	9391.66	13.16	6236.74
						13.18	6133.33	13.18	9850	13.18	6183.59
						13.2	6416.66	13.2	10075	13.2	6091.29
						13.22	6816.66	13.22	9741.66	13.22	5996.79
						13.24	6400	13.24	9133.33	13.24	5930.39
						13.26	6350	13.26	9875	13.26	5843.27
						13.28	6616.66	13.28	9691.66	13.28	5756.8
						13.3	6783.33	13.3	9666.66	13.3	5737.05
						13.32	6850	13.32	9908.33	13.32	5812.59
						13.34	6550	13.34	9650	13.34	5954.42
						13.36	6816.66	13.36	9508.33	13.36	6102.64
						13.38	6366.66	13.38	9891.66	13.38	6224.25
						13.4	6116.66	13.4	9591.66	13.4	6341.65
						13.42	7083.33	13.42	9666.66	13.42	6450.42
						13.44	6533.33	13.44	9516.66	13.44	6478.68
						13.46	6483.33	13.46	9958.33	13.46	6401.55
						13.48	6633.33	13.48	9808.33	13.48	6342.57
						13.5	6450	13.5	9475	13.5	6420.6
						13.52	6766.66	13.52	9800	13.52	6514.03
						13.54	6850	13.54	10100	13.54	6622.07
						13.56	6716.66	13.56	9808.33	13.56	6741.25
						13.58	6016.66	13.58	9825	13.58	6967.87
						13.6	6333.33	13.6	9741.66	13.6	7233.83
						13.62	6166.66	13.62	9950	13.62	7449.73
						13.64	5700	13.64	10408.33	13.64	7601.33
						13.66	6183.33	13.66	10141.66	13.66	7814.84
						13.68	5933.33	13.68	10625	13.68	8109.83
						13.7	6050	13.7	10650	13.7	8431.22
						13.72	5633.33	13.72	10966.66	13.72	8728.83
						13.74	5966.66	13.74	10816.66	13.74	9087.43
						13.76	6300	13.76	11200	13.76	9451.18
						13.78	5650	13.78	12108.33	13.78	9856.56
						13.8	5833.33	13.8	12166.66	13.8	10231.81
						13.82	5650	13.82	12866.66	13.82	10462.94
						13.84	5983.33	13.84	12591.66	13.84	10539.44
						13.86	6483.33	13.86	12450	13.86	10545.55
						13.88	6133.33	13.88	12316.66	13.88	10458.11
						13.9	5783.33	13.9	11983.33	13.9	10208.62
						13.92	5866.66	13.92	11508.33	13.92	9831.24
						13.94	6183.33	13.94	10641.66	13.94	9367.52
						13.96	5666.66	13.96	11225	13.96	8843.55
						13.98	5433.33	13.98	10916.66	13.98	8359.45
						14	5616.66	14	10675	14	8003.76
						14.02	5250	14.02	9983.33	14.02	7670.13
						14.04	5650	14.04	9641.66	14.04	7375.41
						14.06	5866.66	14.06	9733.33	14.06	7146.76
						14.08	5366.66	14.08	9575	14.08	7022.91
						14.1	5650	14.1	9408.33	14.1	6862.43
						14.12	5750	14.12	9358.33	14.12	6692.48
						14.14	5733.33	14.14	9291.66	14.14	6537.14
						14.16	6066.66	14.16	9416.66	14.16	6374.17
						14.18	5333.33	14.18	9266.66	14.18	6264.73
						14.2	5833.33	14.2	8791.66	14.2	6300.88
						14.22	5583.33	14.22	9608.33	14.22	6369.83
						14.24	5866.66	14.24	8833.33	14.24	6373.75
						14.26	6183.33	14.26	8766.66	14.26	6376.24
						14.28	5666.66	14.28	8633.33	14.28	6400.36
						14.3	5750	14.3	8608.33	14.3	6327.12
						14.32	5416.66	14.32	9291.66	14.32	6195.25
						14.34	6266.66	14.34	8541.66	14.34	6025.45
						14.36	5800	14.36	9283.33	14.36	5870.53
						14.38	5616.66	14.38	9125	14.38	5819.48
						14.4	5833.33	14.4	8425	14.4	5886.09
						14.42	5650	14.42	8925	14.42	5952
						14.44	5650	14.44	8891.66	14.44	5980
						14.46	5483.33	14.46	8541.66	14.46	6037.28
						14.48	5550	14.48	8800	14.48	6026.04
						14.5	4983.33	14.5	8875	14.5	5968.06
						14.52	5700	14.52	8925	14.52	5892.19
						14.54	5683.33	14.54	8516.66	14.54	5816.22
						14.56	5433.33	14.56	8941.66	14.56	5731.5
						14.58	5583.33	14.58	8683.33	14.58	5717.43
						14.6	5616.66	14.6	8641.66	14.6	5746.76
						14.62	5483.33	14.62	8208.33	14.62	5764.17
						14.64	5666.66	14.64	9008.33	14.64	5784.82
						14.66	5716.66	14.66	8300	14.66	5893.21
						14.68	5066.66	14.68	8900	14.68	5984.63
						14.7	5516.66	14.7	8450	14.7	6049.51
						14.72	5683.33	14.72	8233.33	14.72	6018.21
						14.74	5300	14.74	8850	14.74	5946.64
						14.76	5250	14.76	8700	14.76	5842.93
						14.78	5750	14.78	8675	14.78	5820.34
						14.8	5433.33	14.8	8941.66	14.8	5812.03
						14.82	5500	14.82	8900	14.82	5819.08
						14.84	6000	14.84	8475	14.84	5852.34
						14.86	5566.66	14.86	8391.66	14.86	5953.25
						14.88	6116.66	14.88	8883.33	14.88	5994.71
						14.9	5666.66	14.9	8050	14.9	5959.62
						14.92	6116.66	14.92	8433.33	14.92	5883.56
						14.94	5516.66	14.94	8900	14.94	5840.19
						14.96	5566.66	14.96	8208.33	14.96	5806.93
						14.98	5266.66	14.98	8791.66	14.98	5788.83
						15	5566.66	15	8558.33	15	5723.36
						15.02	6150	15.02	8775	15.02	5705.19
						15.04	5683.33	15.04	8691.66	15.04	5726.52
						15.06	5250	15.06	9125	15.06	5783.58
						15.08	5266.66	15.08	8958.33	15.08	5831.84
						15.1	5783.33	15.1	8650	15.1	5869.8
						15.12	5700	15.12	8916.66	15.12	5913.4
						15.14	4833.33	15.14	8600	15.14	5940.85
						15.16	5350	15.16	8816.66	15.16	5989.19
						15.18	5883.33	15.18	8850	15.18	5978.65
						15.2	5800	15.2	9091.66	15.2	5898.45
						15.22	6016.66	15.22	9050	15.22	5867.49
						15.24	6000	15.24	9291.66	15.24	5886.18
						15.26	5916.66	15.26	8825	15.26	5933.65
						15.28	5616.66	15.28	8975	15.28	5963.11
						15.3	5683.33	15.3	9250	15.3	5961.51
						15.32	5050	15.32	9475	15.32	5886.67
						15.34	5300	15.34	9266.66	15.34	5815.06
						15.36	5633.33	15.36	9258.33	15.36	5829.91
						15.38	5850	15.38	9400	15.38	5855.94
						15.4	6500	15.4	9475	15.4	5853.85
						15.42	5516.66	15.42	9450	15.42	5863.58
						15.44	6316.66	15.44	9458.33	15.44	5824.09
						15.46	6316.66	15.46	9166.66	15.46	5813.84
						15.48	6233.33	15.48	9766.66	15.48	5837.71
						15.5	6583.33	15.5	10041.66	15.5	5876.88
						15.52	6183.33	15.52	10208.33	15.52	5850.53
						15.54	6566.66	15.54	9908.33	15.54	5870.3
						15.56	7150	15.56	9300	15.56	5913.81
						15.58	6933.33	15.58	9991.66	15.58	5915.35
						15.6	6933.33	15.6	9266.66	15.6	5893.08
						15.62	7216.66	15.62	9541.66	15.62	5870.45
						15.64	6500	15.64	9808.33	15.64	5761.9
						15.66	6833.33	15.66	10058.33	15.66	5666.36
						15.68	6700	15.68	9508.33	15.68	5675.54
						15.7	6400	15.7	9533.33	15.7	5800.76
						15.72	6166.66	15.72	10400	15.72	5954.17
						15.74	5650	15.74	9200	15.74	6079.59
						15.76	6716.66	15.76	9300	15.76	6116.99
						15.78	5650	15.78	8850	15.78	6087.78
						15.8	6433.33	15.8	8975	15.8	6133.67
						15.82	5733.33	15.82	9250	15.82	6184.81
						15.84	5650	15.84	9508.33	15.84	6165.91
						15.86	6166.66	15.86	8733.33	15.86	6140.64
						15.88	5216.66	15.88	9016.66	15.88	6279.66
						15.9	5516.66	15.9	9708.33	15.9	6507.7
						15.92	5133.33	15.92	9575	15.92	6695.99
						15.94	5550	15.94	9566.66	15.94	6772.3
						15.96	5366.66	15.96	9691.66	15.96	6825.19
						15.98	5233.33	15.98	9441.66	15.98	6939.99
						16	5200	16	9900	16	7090.81
						16.02	5500	16.02	9833.33	16.02	7199.83
						16.04	5783.33	16.04	9466.66	16.04	7237.93
						16.06	4766.66	16.06	9675	16.06	7293.77
						16.08	4666.66	16.08	9566.66	16.08	7360.52
						16.1	5433.33	16.1	10000	16.1	7359.97
						16.12	5233.33	16.12	9891.66	16.12	7268.88
						16.14	4466.66	16.14	9550	16.14	7118.07
						16.16	5366.66	16.16	9250	16.16	6990.95
						16.18	5750	16.18	9566.66	16.18	6945.49
						16.2	4966.66	16.2	9166.66	16.2	6855.65
						16.22	5033.33	16.22	8816.66	16.22	6702.23
						16.24	5116.66	16.24	8475	16.24	6468.68
						16.26	5000	16.26	8641.66	16.26	6310.95
						16.28	4916.66	16.28	8691.66	16.28	6146.77
						16.3	5066.66	16.3	8891.66	16.3	6031.37
						16.32	5266.66	16.32	8475	16.32	5913.23
						16.34	5216.66	16.34	8650	16.34	5815.04
						16.36	5266.66	16.36	8641.66	16.36	5757.87
						16.38	5183.33	16.38	8141.66	16.38	5836.92
						16.4	4833.33	16.4	8583.33	16.4	5912.1
						16.42	5016.66	16.42	8350	16.42	5925.26
						16.44	5400	16.44	8633.33	16.44	5845.04
						16.46	5050	16.46	8566.66	16.46	5845.44
						16.48	4933.33	16.48	8691.66	16.48	5843.72
						16.5	4700	16.5	8750	16.5	5887.18
						16.52	5016.66	16.52	8600	16.52	5871.12
						16.54	4916.66	16.54	9016.66	16.54	5832.88
						16.56	4700	16.56	8500	16.56	5792.37
						16.58	4750	16.58	7941.66	16.58	5844.19
						16.6	4866.66	16.6	8833.33	16.6	5848.5
						16.62	5083.33	16.62	8591.66	16.62	5772.72
						16.64	5050	16.64	8808.33	16.64	5622.77
						16.66	4566.66	16.66	8508.33	16.66	5559.22
						16.68	5133.33	16.68	8350	16.68	5540.62
						16.7	4666.66	16.7	8566.66	16.7	5571.85
						16.72	4683.33	16.72	7958.33	16.72	5552.77
						16.74	5233.33	16.74	8375	16.74	5515.3
						16.76	4783.33	16.76	8441.66	16.76	5568.17
						16.78	4916.66	16.78	8575	16.78	5720.59
						16.8	5083.33	16.8	8391.66	16.8	5822.32
						16.82	4933.33	16.82	8483.33	16.82	5826.87
						16.84	5050	16.84	8475	16.84	5812.69
						16.86	5100	16.86	8700	16.86	5879.28
						16.88	4933.33	16.88	8375	16.88	5976.61
						16.9	5150	16.9	8583.33	16.9	6035.44
						16.92	4683.33	16.92	8391.66	16.92	6026.57
						16.94	5333.33	16.94	8441.66	16.94	6002.81
						16.96	5800	16.96	8808.33	16.96	6081.56
						16.98	5416.66	16.98	8558.33	16.98	6139.76
						17	4900	17	8858.33	17	6122.46
						17.02	5300	17.02	8300	17.02	6026.53
						17.04	5233.33	17.04	8366.66	17.04	5972.29
						17.06	5066.66	17.06	7950	17.06	5939.2
						17.08	4683.33	17.08	8633.33	17.08	5907.99
						17.1	4483.33	17.1	9050	17.1	5873.83
						17.12	5216.66	17.12	8583.33	17.12	5848.5
						17.14	4683.33	17.14	9166.66	17.14	5807.11
						17.16	5300	17.16	8958.33	17.16	5813.12
						17.18	5216.66	17.18	8966.66	17.18	5852.63
						17.2	4916.66	17.2	9091.66	17.2	5953.27
						17.22	4966.66	17.22	8775	17.22	6068.12
						17.24	5333.33	17.24	8850	17.24	6169.51
						17.26	5066.66	17.26	9083.33	17.26	6204.38
						17.28	4866.66	17.28	8783.33	17.28	6220.81
						17.3	5500	17.3	8725	17.3	6258.23
						17.32	5766.66	17.32	9133.33	17.32	6190.79
						17.34	5450	17.34	9300	17.34	6007.58
						17.36	5750	17.36	8375	17.36	5828.85
						17.38	5583.33	17.38	8675	17.38	5792.72
						17.4	5500	17.4	8583.33	17.4	5810.45
						17.42	5116.66	17.42	8891.66	17.42	5823.62
						17.44	4850	17.44	8966.66	17.44	5801.41
						17.46	5283.33	17.46	8883.33	17.46	5784.3
						17.48	5033.33	17.48	8858.33	17.48	5774.54
						17.5	5183.33	17.5	9425	17.5	5770.38
						17.52	4883.33	17.52	8475	17.52	5677.67
						17.54	5366.66	17.54	8850	17.54	5586.7
						17.56	5266.66	17.56	9533.33	17.56	5575.54
						17.58	5700	17.58	9283.33	17.58	5710.52
						17.6	5550	17.6	8800	17.6	5783.11
						17.62	5350	17.62	8708.33	17.62	5824.17
						17.64	5300	17.64	9166.66	17.64	5845.64
						17.66	5400	17.66	9133.33	17.66	5903.64
						17.68	5300	17.68	9208.33	17.68	5900.5
						17.7	5333.33	17.7	9308.33	17.7	5859.63
						17.72	5466.66	17.72	9283.33	17.72	5861.14
						17.74	5216.66	17.74	9208.33	17.74	5986.8
						17.76	5433.33	17.76	9533.33	17.76	6226.66
						17.78	4766.66	17.78	9508.33	17.78	6448.28
						17.8	5483.33	17.8	9250	17.8	6552.84
						17.82	5316.66	17.82	9825	17.82	6608.41
						17.84	5150	17.84	9616.66	17.84	6626.29
						17.86	5700	17.86	9425	17.86	6562.21
						17.88	5700	17.88	9975	17.88	6410.6
						17.9	5450	17.9	10275	17.9	6298.54
						17.92	5533.33	17.92	9941.66	17.92	6337.21
						17.94	5333.33	17.94	9541.66	17.94	6498.87
						17.96	5366.66	17.96	9908.33	17.96	6698.91
						17.98	4916.66	17.98	10475	17.98	6869.19
						18	5416.66	18	9633.33	18	6985.13
						18.02	5400	18.02	9475	18.02	7035.73
						18.04	5766.66	18.04	9591.66	18.04	6945.16
						18.06	5366.66	18.06	10066.66	18.06	6772.04
						18.08	5950	18.08	9950	18.08	6588.66
						18.1	5133.33	18.1	9733.33	18.1	6451.44
						18.12	5966.66	18.12	9850	18.12	6335.2
						18.14	6050	18.14	9716.66	18.14	6240.22
						18.16	5716.66	18.16	9325	18.16	6140.71
						18.18	5650	18.18	9425	18.18	6062.21
						18.2	5650	18.2	9308.33	18.2	5985.84
						18.22	5350	18.22	9891.66	18.22	5960.15
						18.24	4600	18.24	9891.66	18.24	5913.83
						18.26	5183.33	18.26	9466.66	18.26	5957.84
						18.28	5416.66	18.28	9383.33	18.28	5988.57
						18.3	5450	18.3	10033.33	18.3	6057.47
						18.32	6116.66	18.32	9750	18.32	6096.45
						18.34	5450	18.34	9300	18.34	6156.95
						18.36	5150	18.36	9800	18.36	6147.49
						18.38	5566.66	18.38	9333.33	18.38	6120.74
						18.4	6366.66	18.4	9166.66	18.4	6124.13
						18.42	5766.66	18.42	9508.33	18.42	6164.47
						18.44	5616.66	18.44	9475	18.44	6206.7
						18.46	5183.33	18.46	9841.66	18.46	6229.8
						18.48	5616.66	18.48	9300	18.48	6228.37
						18.5	5850	18.5	9791.66	18.5	6255.01
						18.52	6266.66	18.52	9550	18.52	6290.91
						18.54	5833.33	18.54	9616.66	18.54	6313.56
						18.56	5950	18.56	9533.33	18.56	6245.25
						18.58	6000	18.58	9475	18.58	6126.85
						18.6	5416.66	18.6	9741.66	18.6	6009.92
						18.62	5700	18.62	9458.33	18.62	5879.01
						18.64	5833.33	18.64	9975	18.64	5794.33
						18.66	5516.66	18.66	9775	18.66	5705.44
						18.68	5466.66	18.68	10033.33	18.68	5699.09
						18.7	6166.66	18.7	9725	18.7	5775.51
						18.72	6216.66	18.72	9883.33	18.72	5963.04
						18.74	6283.33	18.74	9541.66	18.74	6103.27
						18.76	5716.66	18.76	9608.33	18.76	6165.49
						18.78	5766.66	18.78	9783.33	18.78	6205.05
						18.8	5533.33	18.8	9925	18.8	6227.37
						18.82	5500	18.82	9833.33	18.82	6219.05
						18.84	5750	18.84	9891.66	18.84	6214.82
						18.86	6083.33	18.86	10083.33	18.86	6189.36
						18.88	5916.66	18.88	10416.66	18.88	6086.8
						18.9	6300	18.9	9866.66	18.9	5961.14
						18.92	6200	18.92	10425	18.92	5900.64
						18.94	5766.66	18.94	9983.33	18.94	5943.67
						18.96	5516.66	18.96	10308.33	18.96	6098.7
						18.98	6083.33	18.98	10850	18.98	6314.12
						19	6150	19	10325	19	6533.11
						19.02	5866.66	19.02	10441.66	19.02	6764.51
						19.04	5283.33	19.04	10608.33	19.04	7022.95
						19.06	5983.33	19.06	10808.33	19.06	7220.98
						19.08	6166.66	19.08	10825	19.08	7287.29
						19.1	6050	19.1	11383.33	19.1	7288.24
						19.12	6400	19.12	10591.66	19.12	7327.83
						19.14	5916.66	19.14	11191.66	19.14	7452.7
						19.16	6283.33	19.16	11266.66	19.16	7541.81
						19.18	6050	19.18	10875	19.18	7542.27
						19.2	5900	19.2	11150	19.2	7432.53
						19.22	5966.66	19.22	11100	19.22	7306.08
						19.24	6550	19.24	10691.66	19.24	7172.07
						19.26	6066.66	19.26	10825	19.26	7028.82
						19.28	5800	19.28	10250	19.28	6860.19
						19.3	6650	19.3	10391.66	19.3	6724.48
						19.32	6300	19.32	10308.33	19.32	6642.63
						19.34	6416.66	19.34	10975	19.34	6581.92
						19.36	5766.66	19.36	10741.66	19.36	6517.81
						19.38	6366.66	19.38	10725	19.38	6453.7
						19.4	6350	19.4	10608.33	19.4	6352.1
						19.42	6616.66	19.42	9958.33	19.42	6275.27
						19.44	5966.66	19.44	10558.33	19.44	6209.81
						19.46	6516.66	19.46	10750	19.46	6164.48
						19.48	6766.66	19.48	10525	19.48	6091.63
						19.5	6183.33	19.5	10691.66	19.5	6061.99
						19.52	7033.33	19.52	10575	19.52	6034.54
						19.54	6716.66	19.54	10891.66	19.54	6016.55
						19.56	6750	19.56	10366.66	19.56	6026.24
						19.58	6333.33	19.58	10708.33	19.58	6052.35
						19.6	6316.66	19.6	10000	19.6	6073.53
						19.62	5950	19.62	10525	19.62	6109.14
						19.64	6200	19.64	10825	19.64	6160.3
						19.66	6233.33	19.66	10200	19.66	6170.75
						19.68	5950	19.68	10233.33	19.68	6130.08
						19.7	6316.66	19.7	10366.66	19.7	6056.35
						19.72	6650	19.72	10775	19.72	5918.35
						19.74	6366.66	19.74	10241.66	19.74	5824.15
						19.76	6566.66	19.76	10758.33	19.76	5783.43
						19.78	6666.66	19.78	10616.66	19.78	5789.72
						19.8	6066.66	19.8	10625	19.8	5813.87
						19.82	6916.66	19.82	10700	19.82	5889.39
						19.84	7300	19.84	10291.66	19.84	5948.25
						19.86	6816.66	19.86	11075	19.86	5964.46
						19.88	7150	19.88	10908.33	19.88	5921.23
						19.9	6550	19.9	11083.33	19.9	5843.26
						19.92	6533.33	19.92	11316.66	19.92	5735.29
						19.94	7050	19.94	10750	19.94	5736.13
						19.96	6716.66	19.96	10825	19.96	5767.34
						19.98	6933.33	19.98	10641.66	19.98	5885.33
						20	6216.66	20	11091.66	20	6055.16
						20.02	6550	20.02	10925	20.02	6229.95
						20.04	6700	20.04	11450	20.04	6309.66
						20.06	6533.33	20.06	10808.33	20.06	6307.34
						20.08	6600	20.08	10633.33	20.08	6253.34
						20.1	6166.66	20.1	10633.33	20.1	6160.93
						20.12	6333.33	20.12	11108.33	20.12	6043.17
						20.14	6650	20.14	10941.66	20.14	5977.14
						20.16	6433.33	20.16	10941.66	20.16	5947.58
						20.18	6616.66	20.18	10908.33	20.18	6038.69
						20.2	6866.66	20.2	10933.33	20.2	6116.62
						20.22	6600	20.22	11566.66	20.22	6142.29
						20.24	6816.66	20.24	11433.33	20.24	6090.97
						20.26	6350	20.26	10658.33	20.26	6056.15
						20.28	6433.33	20.28	10225	20.28	6077.25
						20.3	6566.66	20.3	11316.66	20.3	6137.62
						20.32	6700	20.32	11141.66	20.32	6188.56
						20.34	6833.33	20.34	10850	20.34	6220.47
						20.36	7566.66	20.36	11408.33	20.36	6244.7
						20.38	6816.66	20.38	11466.66	20.38	6285.74
						20.4	6933.33	20.4	11525	20.4	6318.05
						20.42	7066.66	20.42	10933.33	20.42	6357.94
						20.44	7833.33	20.44	11466.66	20.44	6348.38
						20.46	7000	20.46	11733.33	20.46	6274.53
						20.48	7150	20.48	11241.66	20.48	6240.83
						20.5	6700	20.5	11925	20.5	6220.16
						20.52	7600	20.52	11250	20.52	6173.22
						20.54	7050	20.54	11366.66	20.54	6051.13
						20.56	6850	20.56	12066.66	20.56	6027.5
						20.58	7450	20.58	11708.33	20.58	6125.04
						20.6	7216.66	20.6	11850	20.6	6297.96
						20.62	7816.66	20.62	12125	20.62	6430.81
						20.64	7583.33	20.64	12133.33	20.64	6505.21
						20.66	7883.33	20.66	11308.33	20.66	6548.9
						20.68	7083.33	20.68	12158.33	20.68	6629.43
						20.7	8033.33	20.7	11750	20.7	6694.46
						20.72	7850	20.72	12016.66	20.72	6733.98
						20.74	7416.66	20.74	12175	20.74	6705.59
						20.76	7950	20.76	12133.33	20.76	6711.77
						20.78	7650	20.78	12641.66	20.78	6691.16
						20.8	8366.66	20.8	13266.66	20.8	6640.69
						20.82	7283.33	20.82	12791.66	20.82	6572.37
						20.84	7716.66	20.84	13041.66	20.84	6594.19
						20.86	8416.66	20.86	12691.66	20.86	6632.97
						20.88	8200	20.88	12675	20.88	6601.79
						20.9	7950	20.9	12808.33	20.9	6487
						20.92	8500	20.92	13091.66	20.92	6408.22
						20.94	9100	20.94	13266.66	20.94	6375.4
						20.96	9716.66	20.96	13608.33	20.96	6359.44
						20.98	9633.33	20.98	14275	20.98	6352.16
						21	9366.66	21	13316.66	21	6363.48
						21.02	10416.66	21.02	14033.33	21.02	6400.19
						21.04	10433.33	21.04	14275	21.04	6497.52
						21.06	10683.33	21.06	14408.33	21.06	6585.19
						21.08	12333.33	21.08	15708.33	21.08	6623.29
						21.1	11600	21.1	14841.66	21.1	6654.66
						21.12	11966.66	21.12	14875	21.12	6816.97
						21.14	11016.66	21.14	15766.66	21.14	6986.1
						21.16	12266.66	21.16	15000	21.16	7078.31
						21.18	12133.33	21.18	15508.33	21.18	7092.37
						21.2	12916.66	21.2	15350	21.2	7023.91
						21.22	12900	21.22	15966.66	21.22	6881.59
						21.24	12400	21.24	15791.66	21.24	6756.51
						21.26	12400	21.26	14900	21.26	6675.41
						21.28	11966.66	21.28	15108.33	21.28	6653.36
						21.3	11400	21.3	14700	21.3	6683.88
						21.32	10750	21.32	14250	21.32	6791.83
						21.34	11550	21.34	14125	21.34	6857.5
						21.36	10066.66	21.36	14133.33	21.36	6892.32
						21.38	9300	21.38	13108.33	21.38	6922.13
						21.4	9750	21.4	13216.66	21.4	6986.24
						21.42	9200	21.42	12791.66	21.42	7032.9
						21.44	9733.33	21.44	13175	21.44	6998.95
						21.46	8933.33	21.46	12783.33	21.46	6867.8
						21.48	9450	21.48	12766.66	21.48	6745.82
						21.5	8783.33	21.5	12683.33	21.5	6640.19
						21.52	8883.33	21.52	12650	21.52	6534.58
						21.54	8200	21.54	12250	21.54	6369.88
						21.56	8250	21.56	11675	21.56	6208.21
						21.58	8600	21.58	11458.33	21.58	6169.28
						21.6	7816.66	21.6	11733.33	21.6	6273.73
						21.62	7500	21.62	11758.33	21.62	6375.37
						21.64	8200	21.64	12283.33	21.64	6328.84
						21.66	8200	21.66	12208.33	21.66	6276.09
						21.68	8100	21.68	12366.66	21.68	6282.1
						21.7	7883.33	21.7	11358.33	21.7	6291.68
						21.72	7716.66	21.72	11375	21.72	6226.88
						21.74	7733.33	21.74	11866.66	21.74	6154.41
						21.76	7633.33	21.76	11600	21.76	6092.29
						21.78	8083.33	21.78	11491.66	21.78	6089.79
						21.8	8000	21.8	11758.33	21.8	6093.91
						21.82	8150	21.82	11483.33	21.82	6095.31
						21.84	7466.66	21.84	11591.66	21.84	6089.28
						21.86	7500	21.86	11708.33	21.86	6160.76
						21.88	8216.66	21.88	11358.33	21.88	6215.58
						21.9	7283.33	21.9	11508.33	21.9	6243.61
						21.92	7050	21.92	11525	21.92	6205.6
						21.94	6716.66	21.94	11375	21.94	6157.79
						21.96	7483.33	21.96	11450	21.96	6099.23
						21.98	7200	21.98	11175	21.98	6100.75
						22	7400	22	10975	22	6094.37
						22.02	7266.66	22.02	11408.33	22.02	6055.58
						22.04	6883.33	22.04	11366.66	22.04	6070.21
						22.06	7516.66	22.06	11541.66	22.06	6141.09
						22.08	6933.33	22.08	11100	22.08	6169.14
						22.1	6816.66	22.1	11325	22.1	6113.78
						22.12	7366.66	22.12	11350	22.12	6044.51
						22.14	6833.33	22.14	11466.66	22.14	6039.77
						22.16	6833.33	22.16	11008.33	22.16	6146.63
						22.18	7000	22.18	10658.33	22.18	6335.39
						22.2	7166.66	22.2	11183.33	22.2	6429.08
						22.22	6183.33	22.22	11466.66	22.22	6406.4
						22.24	6833.33	22.24	10816.66	22.24	6429.97
						22.26	7283.33	22.26	11408.33	22.26	6451.13
						22.28	7050	22.28	11275	22.28	6364.84
						22.3	7266.66	22.3	11358.33	22.3	6196.43
						22.32	7033.33	22.32	11091.66	22.32	6123.5
						22.34	6700	22.34	11150	22.34	6111.94
						22.36	6150	22.36	11075	22.36	6134.88
						22.38	6816.66	22.38	11116.66	22.38	6178.69
						22.4	7016.66	22.4	11458.33	22.4	6220.13
						22.42	7483.33	22.42	10983.33	22.42	6285.69
						22.44	7000	22.44	11133.33	22.44	6409.46
						22.46	7033.33	22.46	10983.33	22.46	6484.07
						22.48	7016.66	22.48	11183.33	22.48	6474.4
						22.5	6433.33	22.5	10425	22.5	6399.85
						22.52	6933.33	22.52	11325	22.52	6343.19
						22.54	7100	22.54	10858.33	22.54	6237.69
						22.56	7300	22.56	11091.66	22.56	6090
						22.58	7566.66	22.58	10766.66	22.58	5937.21
						22.6	7250	22.6	10983.33	22.6	5849.95
						22.62	6783.33	22.62	10875	22.62	5907.49
						22.64	6366.66	22.64	10466.66	22.64	6057.87
						22.66	6583.33	22.66	10833.33	22.66	6209.15
						22.68	6500	22.68	10775	22.68	6319.86
						22.7	6800	22.7	11233.33	22.7	6408.23
						22.72	6400	22.72	10733.33	22.72	6503.86
						22.74	6066.66	22.74	10791.66	22.74	6509.45
						22.76	6333.33	22.76	10533.33	22.76	6437.42
						22.78	6850	22.78	10433.33	22.78	6336.74
						22.8	6866.66	22.8	10808.33	22.8	6265.89
						22.82	6216.66	22.82	10933.33	22.82	6266.13
						22.84	6300	22.84	11191.66	22.84	6270.87
						22.86	6650	22.86	11325	22.86	6270.7
						22.88	6750	22.88	10633.33	22.88	6252.06
						22.9	6950	22.9	10958.33	22.9	6278.95
						22.92	6133.33	22.92	10633.33	22.92	6254.58
						22.94	6766.66	22.94	11016.66	22.94	6148.41
						22.96	6950	22.96	10941.66	22.96	6023.9
						22.98	6616.66	22.98	10591.66	22.98	5966.39
						23	6550	23	10941.66	23	5963.23
						23.02	6866.66	23.02	10500	23.02	6035.56
						23.04	6566.66	23.04	11041.66	23.04	6097.69
						23.06	6566.66	23.06	10575	23.06	6185.68
						23.08	6366.66	23.08	10441.66	23.08	6296.95
						23.1	7083.33	23.1	10141.66	23.1	6467.68
						23.12	6450	23.12	10683.33	23.12	6553.78
						23.14	6583.33	23.14	10600	23.14	6568.55
						23.16	6566.66	23.16	10408.33	23.16	6520.16
						23.18	6700	23.18	10491.66	23.18	6501.67
						23.2	6816.66	23.2	10658.33	23.2	6501.93
						23.22	6283.33	23.22	10625	23.22	6554.14
						23.24	7000	23.24	10683.33	23.24	6546.96
						23.26	6966.66	23.26	10941.66	23.26	6538.34
						23.28	6800	23.28	10725	23.28	6497.06
						23.3	6600	23.3	10850	23.3	6506.58
						23.32	6516.66	23.32	10650	23.32	6492.54
						23.34	6950	23.34	11200	23.34	6475.48
						23.36	6816.66	23.36	10666.66	23.36	6397.5
						23.38	7083.33	23.38	10533.33	23.38	6336.32
						23.4	6733.33	23.4	10575	23.4	6314.53
						23.42	6933.33	23.42	10433.33	23.42	6308.05
						23.44	5966.66	23.44	10575	23.44	6265.47
						23.46	6266.66	23.46	10691.66	23.46	6238.97
						23.48	6166.66	23.48	10625	23.48	6243.96
						23.5	7016.66	23.5	10375	23.5	6269.83
						23.52	6666.66	23.52	10816.66	23.52	6295.57
						23.54	6816.66	23.54	11058.33	23.54	6294.4
						23.56	6666.66	23.56	10683.33	23.56	6249.11
						23.58	6450	23.58	10491.66	23.58	6184.21
						23.6	6716.66	23.6	11183.33	23.6	6136.55
						23.62	7250	23.62	10341.66	23.62	6085.78
						23.64	6700	23.64	10525	23.64	6076.76
						23.66	7100	23.66	10208.33	23.66	6081.04
						23.68	7366.66	23.68	10633.33	23.68	6135.86
						23.7	6583.33	23.7	10625	23.7	6177.54
						23.72	7416.66	23.72	11125	23.72	6224.08
						23.74	6850	23.74	10600	23.74	6267.86
						23.76	7466.66	23.76	10966.66	23.76	6314.75
						23.78	6783.33	23.78	10825	23.78	6296.35
						23.8	6816.66	23.8	10233.33	23.8	6224.77
						23.82	7933.33	23.82	10741.66	23.82	6224.15
						23.84	7616.66	23.84	10725	23.84	6285.7
						23.86	7216.66	23.86	10416.66	23.86	6327.19
						23.88	6883.33	23.88	10875	23.88	6371.39
						23.9	7033.33	23.9	10675	23.9	6381.48
						23.92	7000	23.92	11150	23.92	6377.72
						23.94	7100	23.94	10650	23.94	6371.66
						23.96	7216.66	23.96	10358.33	23.96	6296.7
						23.98	6616.66	23.98	11125	23.98	6144.3
						24	7016.66	24	10225	24	5976.49
						24.02	7066.66	24.02	10850	24.02	5943.11
						24.04	7083.33	24.04	10675	24.04	5971.22
						24.06	7050	24.06	11050	24.06	6065.76
						24.08	7133.33	24.08	10258.33	24.08	6141.63
						24.1	8066.66	24.1	10383.33	24.1	6183.92
						24.12	7400	24.12	10525	24.12	6246.64
						24.14	7883.33	24.14	10683.33	24.14	6324.1
						24.16	7366.66	24.16	10475	24.16	6336.29
						24.18	7500	24.18	10458.33	24.18	6301.93
						24.2	7416.66	24.2	10616.66	24.2	6265.79
						24.22	7083.33	24.22	10716.66	24.22	6288.46
						24.24	7166.66	24.24	10550	24.24	6304.29
						24.26	7616.66	24.26	10683.33	24.26	6343.02
						24.28	7066.66	24.28	10891.66	24.28	6305.51
						24.3	7766.66	24.3	10816.66	24.3	6240.27
						24.32	7100	24.32	10975	24.32	6199.1
						24.34	7850	24.34	10891.66	24.34	6232.94
						24.36	6866.66	24.36	11075	24.36	6254.63
						24.38	7533.33	24.38	11475	24.38	6297.02
						24.4	7616.66	24.4	10508.33	24.4	6396.06
						24.42	8016.66	24.42	11050	24.42	6531.9
						24.44	8233.33	24.44	11016.66	24.44	6603.85
						24.46	8133.33	24.46	11175	24.46	6668.33
						24.48	8283.33	24.48	11200	24.48	6711.74
						24.5	8100	24.5	11416.66	24.5	6705.4
						24.52	8383.33	24.52	11050	24.52	6655.57
						24.54	8066.66	24.54	11316.66	24.54	6605.56
						24.56	7433.33	24.56	11891.66	24.56	6545.48
						24.58	7350	24.58	11700	24.58	6474.37
						24.6	8350	24.6	11733.33	24.6	6458.75
						24.62	8750	24.62	11091.66	24.62	6452.02
						24.64	8200	24.64	12116.66	24.64	6432.66
						24.66	8516.66	24.66	11708.33	24.66	6457.68
						24.68	8100	24.68	11550	24.68	6510.58
						24.7	8366.66	24.7	11450	24.7	6505.42
						24.72	8716.66	24.72	11933.33	24.72	6444.77
						24.74	8550	24.74	12250	24.74	6356.38
						24.76	8983.33	24.76	11650	24.76	6281.59
						24.78	8566.66	24.78	11991.66	24.78	6215.37
						24.8	9000	24.8	11766.66	24.8	6277.74
						24.82	9316.66	24.82	12258.33	24.82	6354.87
						24.84	9716.66	24.84	12408.33	24.84	6433.56
						24.86	10333.33	24.86	12358.33	24.86	6436.34
						24.88	10116.66	24.88	12658.33	24.88	6420.95
						24.9	10383.33	24.9	12533.33	24.9	6358.53
						24.92	9816.66	24.92	12625	24.92	6298.73
						24.94	9533.33	24.94	12633.33	24.94	6219.73
						24.96	10733.33	24.96	12458.33	24.96	6116.01
						24.98	10483.33	24.98	12875	24.98	6040.47
						25	12383.33	25	13258.33	25	6069.95
						25.02	10933.33	25.02	13300	25.02	6093.69
						25.04	11183.33	25.04	13733.33	25.04	6074.82
						25.06	11150	25.06	13358.33	25.06	6000.72
						25.08	11650	25.08	13825	25.08	6039.69
						25.1	12900	25.1	14225	25.1	6070.2
						25.12	12683.33	25.12	14283.33	25.12	6113.93
						25.14	12383.33	25.14	13741.66	25.14	6121.65
						25.16	12266.66	25.16	13516.66	25.16	6180.52
						25.18	11783.33	25.18	14033.33	25.18	6247.41
						25.2	13816.66	25.2	14058.33	25.2	6296.88
						25.22	13466.66	25.22	13608.33	25.22	6292.94
						25.24	13616.66	25.24	13975	25.24	6275.59
						25.26	12816.66	25.26	13983.33	25.26	6274.71
						25.28	12766.66	25.28	13333.33	25.28	6313.59
						25.3	12183.33	25.3	13533.33	25.3	6333.49
						25.32	13233.33	25.32	13516.66	25.32	6382.59
						25.34	12416.66	25.34	13241.66	25.34	6380.23
						25.36	12416.66	25.36	12975	25.36	6410.76
						25.38	12666.66	25.38	12875	25.38	6402.46
						25.4	11750	25.4	13008.33	25.4	6392.94
						25.42	11916.66	25.42	12400	25.42	6372.05
						25.44	11683.33	25.44	13350	25.44	6373.09
						25.46	11816.66	25.46	12775	25.46	6348.37
						25.48	11283.33	25.48	12316.66	25.48	6283.75
						25.5	10966.66	25.5	12233.33	25.5	6243.04
						25.52	10550	25.52	12050	25.52	6211.5
						25.54	10366.66	25.54	12158.33	25.54	6164.66
						25.56	10750	25.56	11875	25.56	6098.21
						25.58	9066.66	25.58	11233.33	25.58	6072.51
						25.6	8850	25.6	11725	25.6	6096.19
						25.62	9233.33	25.62	10891.66	25.62	6101.12
						25.64	9100	25.64	10325	25.64	6095.04
						25.66	8733.33	25.66	10558.33	25.66	6060.02
						25.68	8366.66	25.68	10333.33	25.68	5977.47
						25.7	7083.33	25.7	10325	25.7	5892.02
						25.72	7400	25.72	10191.66	25.72	5933.57
						25.74	7416.66	25.74	10366.66	25.74	6048.61
						25.76	6633.33	25.76	9425	25.76	6121.26
						25.78	6883.33	25.78	9941.66	25.78	6159.09
						25.8	6583.33	25.8	9558.33	25.8	6174.04
						25.82	6783.33	25.82	9633.33	25.82	6136.43
						25.84	7150	25.84	9908.33	25.84	6088.32
						25.86	5783.33	25.86	9733.33	25.86	6096.71
						25.88	7283.33	25.88	10183.33	25.88	6136.9
						25.9	6850	25.9	9666.66	25.9	6231.87
						25.92	7266.66	25.92	9808.33	25.92	6444.89
						25.94	6850	25.94	9350	25.94	6641.6
						25.96	6333.33	25.96	9358.33	25.96	6749.82
						25.98	6550	25.98	9183.33	25.98	6691.35
						26	6416.66	26	9591.66	26	6581.58
						26.02	6650	26.02	9241.66	26.02	6473
						26.04	6616.66	26.04	9341.66	26.04	6462.15
						26.06	6650	26.06	9066.66	26.06	6475.45
						26.08	6366.66	26.08	8866.66	26.08	6453.83
						26.1	6116.66	26.1	9066.66	26.1	6417.87
						26.12	6450	26.12	8700	26.12	6399.23
						26.14	6450	26.14	9041.66	26.14	6373.75
						26.16	6283.33	26.16	9566.66	26.16	6316.37
						26.18	6216.66	26.18	8808.33	26.18	6257.68
						26.2	6000	26.2	8833.33	26.2	6280.78
						26.22	6066.66	26.22	8750	26.22	6397.19
						26.24	5683.33	26.24	9175	26.24	6591.15
						26.26	5666.66	26.26	9125	26.26	6769.69
						26.28	5916.66	26.28	9150	26.28	6817.51
						26.3	5783.33	26.3	8666.66	26.3	6787.34
						26.32	5916.66	26.32	9191.66	26.32	6798.17
						26.34	5466.66	26.34	9533.33	26.34	6858.55
						26.36	5283.33	26.36	9600	26.36	6882.38
						26.38	6266.66	26.38	9250	26.38	6913.11
						26.4	5633.33	26.4	9375	26.4	6954.81
						26.42	5450	26.42	9075	26.42	7019.93
						26.44	5050	26.44	9375	26.44	7098.51
						26.46	5916.66	26.46	8925	26.46	7250.79
						26.48	5833.33	26.48	9608.33	26.48	7314.64
						26.5	5983.33	26.5	9316.66	26.5	7431.71
						26.52	5400	26.52	9066.66	26.52	7565.87
						26.54	5583.33	26.54	9666.66	26.54	7726.43
						26.56	5266.66	26.56	9483.33	26.56	7769.92
						26.58	5316.66	26.58	9200	26.58	7757.45
						26.6	5316.66	26.6	9183.33	26.6	7644.37
						26.62	5116.66	26.62	8925	26.62	7509.72
						26.64	5616.66	26.64	9258.33	26.64	7369.6
						26.66	5083.33	26.66	9975	26.66	7282.52
						26.68	4916.66	26.68	9450	26.68	7216.27
						26.7	5416.66	26.7	9716.66	26.7	7299.86
						26.72	5150	26.72	10058.33	26.72	7431.66
						26.74	5116.66	26.74	10375	26.74	7710.93
						26.76	5850	26.76	10016.66	26.76	7987.75
						26.78	5200	26.78	10141.66	26.78	8194.88
						26.8	5033.33	26.8	10216.66	26.8	8243.6
						26.82	5683.33	26.82	10075	26.82	8298.6
						26.84	5483.33	26.84	9591.66	26.84	8322.79
						26.86	5000	26.86	9975	26.86	8303.4
						26.88	5883.33	26.88	9716.66	26.88	8278.94
						26.9	5800	26.9	9866.66	26.9	8276.71
						26.92	5333.33	26.92	9691.66	26.92	8232.2
						26.94	5650	26.94	9958.33	26.94	8164.57
						26.96	5216.66	26.96	9991.66	26.96	8067.25
						26.98	5100	26.98	9341.66	26.98	7916.34
						27	5533.33	27	9050	27	7725.71
						27.02	5550	27.02	9775	27.02	7624.44
						27.04	5800	27.04	9241.66	27.04	7548.11
						27.06	5633.33	27.06	9050	27.06	7444.13
						27.08	5350	27.08	8991.66	27.08	7299.78
						27.1	5533.33	27.1	8900	27.1	7165.76
						27.12	5733.33	27.12	9008.33	27.12	6992.94
						27.14	6133.33	27.14	8966.66	27.14	6791.78
						27.16	5566.66	27.16	8791.66	27.16	6678.99
						27.18	5466.66	27.18	9358.33	27.18	6608.53
						27.2	5516.66	27.2	9258.33	27.2	6601.77
						27.22	6166.66	27.22	8716.66	27.22	6613.18
						27.24	6283.33	27.24	9316.66	27.24	6559.72
						27.26	5650	27.26	8975	27.26	6427.62
						27.28	5683.33	27.28	9041.66	27.28	6317.32
						27.3	6283.33	27.3	9558.33	27.3	6272.99
						27.32	6116.66	27.32	9291.66	27.32	6199.34
						27.34	6716.66	27.34	9616.66	27.34	6146.8
						27.36	6516.66	27.36	9141.66	27.36	6194.26
						27.38	6500	27.38	9825	27.38	6288.82
						27.4	6766.66	27.4	9633.33	27.4	6406.96
						27.42	6733.33	27.42	9183.33	27.42	6471.96
						27.44	6750	27.44	9841.66	27.44	6493.38
						27.46	6916.66	27.46	9316.66	27.46	6513.55
						27.48	7083.33	27.48	9633.33	27.48	6573.29
						27.5	7233.33	27.5	9500	27.5	6618.06
						27.52	6916.66	27.52	9658.33	27.52	6602.05
						27.54	7483.33	27.54	9975	27.54	6568.91
						27.56	7650	27.56	9800	27.56	6569.52
						27.58	7416.66	27.58	9975	27.58	6548.96
						27.6	6916.66	27.6	9925	27.6	6511.21
						27.62	7883.33	27.62	10175	27.62	6458.16
						27.64	7833.33	27.64	9716.66	27.64	6415.89
						27.66	7483.33	27.66	9750	27.66	6353.1
						27.68	7350	27.68	9783.33	27.68	6253.94
						27.7	7133.33	27.7	10016.66	27.7	6227.91
						27.72	7133.33	27.72	9391.66	27.72	6253.26
						27.74	7066.66	27.74	9583.33	27.74	6284.65
						27.76	7066.66	27.76	8933.33	27.76	6276.79
						27.78	6566.66	27.78	9033.33	27.78	6253.27
						27.8	7050	27.8	8975	27.8	6220.12
						27.82	6916.66	27.82	8675	27.82	6152.1
						27.84	6666.66	27.84	8633.33	27.84	6127.84
						27.86	6783.33	27.86	8775	27.86	6109.26
						27.88	6450	27.88	8633.33	27.88	6066.31
						27.9	6483.33	27.9	8258.33	27.9	6113.62
						27.92	6233.33	27.92	8550	27.92	6208.21
						27.94	5583.33	27.94	8041.66	27.94	6288.62
						27.96	5466.66	27.96	8183.33	27.96	6303.97
						27.98	5650	27.98	8725	27.98	6315.46
						28	6633.33	28	8366.66	28	6238.35
						28.02	5650	28.02	8125	28.02	6181.17
						28.04	5366.66	28.04	8275	28.04	6226.15
						28.06	5500	28.06	7883.33	28.06	6295.82
						28.08	5316.66	28.08	7733.33	28.08	6312.48
						28.1	5000	28.1	7691.66	28.1	6306.92
						28.12	4700	28.12	8133.33	28.12	6289.48
						28.14	4916.66	28.14	7858.33	28.14	6274.06
						28.16	5300	28.16	7733.33	28.16	6260.46
						28.18	5033.33	28.18	7541.66	28.18	6167.64
						28.2	5150	28.2	7425	28.2	6019.58
						28.22	5216.66	28.22	7541.66	28.22	5942.8
						28.24	5183.33	28.24	7616.66	28.24	5927.14
						28.26	4850	28.26	7616.66	28.26	5894.37
						28.28	5550	28.28	7716.66	28.28	5824.17
						28.3	4800	28.3	7416.66	28.3	5762.85
						28.32	4966.66	28.32	6916.66	28.32	5741.85
						28.34	4883.33	28.34	7858.33	28.34	5794.65
						28.36	4683.33	28.36	7808.33	28.36	5866.55
						28.38	5083.33	28.38	7208.33	28.38	5890.52
						28.4	4933.33	28.4	7541.66	28.4	5891.66
						28.42	5100	28.42	7283.33	28.42	5904.41
						28.44	4933.33	28.44	7266.66	28.44	5869.21
						28.46	4750	28.46	7558.33	28.46	5759.42
						28.48	4766.66	28.48	7441.66	28.48	5621.85
						28.5	5000	28.5	7458.33	28.5	5564.5
						28.52	4566.66	28.52	6783.33	28.52	5606.03
						28.54	4400	28.54	7300	28.54	5703.67
						28.56	5266.66	28.56	7108.33	28.56	5776
						28.58	5083.33	28.58	6991.66	28.58	5839.31
						28.6	5133.33	28.6	7433.33	28.6	5837.53
						28.62	5250	28.62	7325	28.62	5807.98
						28.64	5316.66	28.64	7366.66	28.64	5680.92
						28.66	4783.33	28.66	7283.33	28.66	5578.24
						28.68	4766.66	28.68	7000	28.68	5513.58
						28.7	4666.66	28.7	7408.33	28.7	5550.84
						28.72	4883.33	28.72	6983.33	28.72	5586.44
						28.74	4616.66	28.74	7408.33	28.74	5617.74
						28.76	4650	28.76	7358.33	28.76	5684.62
						28.78	5533.33	28.78	7208.33	28.78	5802.58
						28.8	5416.66	28.8	7191.66	28.8	5878.97
						28.82	5300	28.82	7633.33	28.82	5895.31
						28.84	5500	28.84	7475	28.84	5882.3
						28.86	6016.66	28.86	7658.33	28.86	5920.62
						28.88	6150	28.88	7866.66	28.88	5930.27
						28.9	5800	28.9	7516.66	28.9	5913.73
						28.92	5433.33	28.92	7675	28.92	5827.91
						28.94	5983.33	28.94	7708.33	28.94	5776.17
						28.96	6166.66	28.96	7241.66	28.96	5821.68
						28.98	6000	28.98	8091.66	28.98	5887.03
						29	6050	29	8216.66	29	5905.6
						29.02	5950	29.02	7741.66	29.02	5936.72
						29.04	6416.66	29.04	8291.66	29.04	6069.87
						29.06	6066.66	29.06	7958.33	29.06	6182.87
						29.08	6500	29.08	8066.66	29.08	6214.61
						29.1	6416.66	29.1	8766.66	29.1	6218.01
						29.12	6750	29.12	8433.33	29.12	6270.02
						29.14	7050	29.14	8425	29.14	6344.3
						29.16	6533.33	29.16	8091.66	29.16	6378.14
						29.18	6850	29.18	8058.33	29.18	6334.51
						29.2	6850	29.2	8333.33	29.2	6260.08
						29.22	6483.33	29.22	7825	29.22	6194.4
						29.24	6283.33	29.24	7900	29.24	6111.08
						29.26	5716.66	29.26	7916.66	29.26	5942.33
						29.28	6066.66	29.28	7725	29.28	5777.4
						29.3	5966.66	29.3	7883.33	29.3	5657.43
						29.32	5300	29.32	7591.66	29.32	5655.82
						29.34	5400	29.34	7266.66	29.34	5691.45
						29.36	5700	29.36	7391.66	29.36	5775.63
						29.38	5183.33	29.38	7300	29.38	5842.52
						29.4	5566.66	29.4	7125	29.4	5923.68
						29.42	4966.66	29.42	7291.66	29.42	5970.52
						29.44	5050	29.44	7025	29.44	5953.32
						29.46	4866.66	29.46	7408.33	29.46	5843.34
						29.48	4850	29.48	6741.66	29.48	5696.54
						29.5	4600	29.5	7291.66	29.5	5548.73
						29.52	4250	29.52	7050	29.52	5457.03
						29.54	4783.33	29.54	6933.33	29.54	5414.4
						29.56	4400	29.56	6791.66	29.56	5476.81
						29.58	4000	29.58	6858.33	29.58	5518
						29.6	4383.33	29.6	6433.33	29.6	5609.5
						29.62	4433.33	29.62	6400	29.62	5704.14
						29.64	4133.33	29.64	7125	29.64	5803.88
						29.66	4216.66	29.66	7066.66	29.66	5767.71
						29.68	4750	29.68	5983.33	29.68	5713.04
						29.7	4150	29.7	6550	29.7	5649.44
						29.72	4183.33	29.72	6383.33	29.72	5586.88
						29.74	4316.66	29.74	6925	29.74	5495.79
						29.76	4150	29.76	5966.66	29.76	5433.79
						29.78	4283.33	29.78	6483.33	29.78	5390.93
						29.8	4333.33	29.8	6550	29.8	5429.88
						29.82	4283.33	29.82	6333.33	29.82	5498.44
						29.84	4200	29.84	6666.66	29.84	5572.79
						29.86	4066.66	29.86	6791.66	29.86	5561.5
						29.88	3683.33	29.88	6866.66	29.88	5563.52
						29.9	4383.33	29.9	6308.33	29.9	5596.54
						29.92	4000	29.92	6500	29.92	5678.13
						29.94	4550	29.94	6425	29.94	5714.86
						29.96	3850	29.96	6475	29.96	5740.86
						29.98	4200	29.98	6783.33	29.98	5752.92
						30	4316.66	30	6500	30	5765.13
						30.02	3816.66	30.02	6116.66	30.02	5712.63
						30.04	4016.66	30.04	6350	30.04	5611.12
						30.06	4633.33	30.06	6416.66	30.06	5494.07
						30.08	3700	30.08	6333.33	30.08	5434.73
						30.1	3900	30.1	6741.66	30.1	5493.3
						30.12	3716.66	30.12	6358.33	30.12	5586.46
						30.14	3783.33	30.14	6566.66	30.14	5667.29
						30.16	4250	30.16	6366.66	30.16	5724.02
						30.18	4266.66	30.18	6208.33	30.18	5719.53
						30.2	3900	30.2	6541.66	30.2	5668.39
						30.22	4216.66	30.22	6425	30.22	5593.1
						30.24	4416.66	30.24	6475	30.24	5534.49
						30.26	3633.33	30.26	6216.66	30.26	5515.04
						30.28	4466.66	30.28	6575	30.28	5540.3
						30.3	4716.66	30.3	6483.33	30.3	5558.99
						30.32	4316.66	30.32	6400	30.32	5481.51
						30.34	4033.33	30.34	6716.66	30.34	5429.44
						30.36	4200	30.36	6300	30.36	5406.45
						30.38	4483.33	30.38	6275	30.38	5397.07
						30.4	4150	30.4	6266.66	30.4	5392.99
						30.42	3983.33	30.42	5916.66	30.42	5464.84
						30.44	3983.33	30.44	6666.66	30.44	5605.42
						30.46	4166.66	30.46	6283.33	30.46	5735.56
						30.48	4500	30.48	6308.33	30.48	5799.21
						30.5	4150	30.5	5991.66	30.5	5742.39
						30.52	3966.66	30.52	6541.66	30.52	5619.59
						30.54	4016.66	30.54	6066.66	30.54	5519.73
						30.56	3900	30.56	6008.33	30.56	5443.97
						30.58	4500	30.58	6358.33	30.58	5345.63
						30.6	3850	30.6	6216.66	30.6	5281.49
						30.62	3850	30.62	6141.66	30.62	5291.09
						30.64	3950	30.64	6108.33	30.64	5333.18
						30.66	4100	30.66	6225	30.66	5324.45
						30.68	4266.66	30.68	6225	30.68	5348.41
						30.7	4233.33	30.7	5716.66	30.7	5341.1
						30.72	3616.66	30.72	6325	30.72	5371.77
						30.74	3950	30.74	6083.33	30.74	5442.45
						30.76	3850	30.76	6183.33	30.76	5571.86
						30.78	4483.33	30.78	6216.66	30.78	5627.81
						30.8	3600	30.8	6150	30.8	5660.79
						30.82	4333.33	30.82	6016.66	30.82	5716.93
						30.84	4033.33	30.84	5933.33	30.84	5760.49
						30.86	4350	30.86	6191.66	30.86	5786.34
						30.88	3900	30.88	6358.33	30.88	5821.44
						30.9	3983.33	30.9	6408.33	30.9	5764.43
						30.92	3800	30.92	6316.66	30.92	5631.7
						30.94	4750	30.94	6200	30.94	5508.53
						30.96	4216.66	30.96	6366.66	30.96	5471.14
						30.98	3883.33	30.98	6358.33	30.98	5388.77
						31	4616.66	31	6316.66	31	5318.69
						31.02	4283.33	31.02	6450	31.02	5315.53
						31.04	4116.66	31.04	6375	31.04	5346.25
						31.06	4283.33	31.06	6208.33	31.06	5411.69
						31.08	4016.66	31.08	6575	31.08	5510.81
						31.1	4350	31.1	6458.33	31.1	5634.01
						31.12	4166.66	31.12	6291.66	31.12	5694.52
						31.14	4616.66	31.14	6091.66	31.14	5715.78
						31.16	3816.66	31.16	6425	31.16	5749.24
						31.18	3850	31.18	6216.66	31.18	5755.6
						31.2	3550	31.2	6258.33	31.2	5762.45
						31.22	3850	31.22	6375	31.22	5685.17
						31.24	4116.66	31.24	6058.33	31.24	5562.98
						31.26	4283.33	31.26	6308.33	31.26	5440.45
						31.28	4750	31.28	6600	31.28	5399.57
						31.3	4250	31.3	6491.66	31.3	5443.09
						31.32	4333.33	31.32	6483.33	31.32	5513.43
						31.34	3966.66	31.34	6558.33	31.34	5601.51
						31.36	4316.66	31.36	6341.66	31.36	5692.83
						31.38	4533.33	31.38	6325	31.38	5751.75
						31.4	4066.66	31.4	6591.66	31.4	5731.2
						31.42	4233.33	31.42	6650	31.42	5658.42
						31.44	4100	31.44	6766.66	31.44	5621.95
						31.46	4183.33	31.46	7016.66	31.46	5604.75
						31.48	4216.66	31.48	7133.33	31.48	5580.88
						31.5	4500	31.5	6241.66	31.5	5547.88
						31.52	4800	31.52	6525	31.52	5599.75
						31.54	4750	31.54	6433.33	31.54	5720.97
						31.56	4583.33	31.56	6633.33	31.56	5791.46
						31.58	4666.66	31.58	6983.33	31.58	5720.21
						31.6	4766.66	31.6	6400	31.6	5623.17
						31.62	4533.33	31.62	6308.33	31.62	5606.26
						31.64	4233.33	31.64	6233.33	31.64	5623.24
						31.66	4316.66	31.66	6233.33	31.66	5544.99
						31.68	4500	31.68	6966.66	31.68	5411.57
						31.7	4350	31.7	6075	31.7	5292.14
						31.72	4183.33	31.72	6341.66	31.72	5284.67
						31.74	4650	31.74	5966.66	31.74	5271.64
						31.76	4433.33	31.76	5933.33	31.76	5248.04
						31.78	4933.33	31.78	6383.33	31.78	5193.73
						31.8	4233.33	31.8	6058.33	31.8	5227.84
						31.82	4566.66	31.82	6408.33	31.82	5309.78
						31.84	4616.66	31.84	6108.33	31.84	5366.5
						31.86	4600	31.86	6083.33	31.86	5348.77
						31.88	4333.33	31.88	6358.33	31.88	5356.35
						31.9	4483.33	31.9	6308.33	31.9	5379.41
						31.92	4483.33	31.92	6100	31.92	5362.82
						31.94	3933.33	31.94	6158.33	31.94	5273.18
						31.96	4066.66	31.96	6491.66	31.96	5249
						31.98	4350	31.98	5666.66	31.98	5276.01
						32	3850	32	5808.33	32	5346.2
						32.02	4183.33	32.02	6350	32.02	5384.01
						32.04	4816.66	32.04	6108.33	32.04	5422.53
						32.06	4200	32.06	6733.33	32.06	5454.67
						32.08	4233.33	32.08	6058.33	32.08	5487.29
						32.1	4000	32.1	6041.66	32.1	5474.72
						32.12	4616.66	32.12	6191.66	32.12	5426.35
						32.14	4583.33	32.14	5941.66	32.14	5400.05
						32.16	3800	32.16	5691.66	32.16	5435.43
						32.18	4033.33	32.18	5633.33	32.18	5471.33
						32.2	4016.66	32.2	5616.66	32.2	5470.66
						32.22	4033.33	32.22	6175	32.22	5438.97
						32.24	3883.33	32.24	6091.66	32.24	5390.66
						32.26	4166.66	32.26	5441.66	32.26	5282.15
						32.28	4000	32.28	5900	32.28	5206.23
						32.3	4016.66	32.3	5683.33	32.3	5192.99
						32.32	3916.66	32.32	5733.33	32.32	5236.45
						32.34	3900	32.34	6100	32.34	5270.58
						32.36	3383.33	32.36	5733.33	32.36	5335.4
						32.38	3683.33	32.38	5716.66	32.38	5382.53
						32.4	3133.33	32.4	5808.33	32.4	5430.29
						32.42	3650	32.42	5783.33	32.42	5462.05
						32.44	3433.33	32.44	5891.66	32.44	5392.75
						32.46	3516.66	32.46	5491.66	32.46	5278.97
						32.48	3466.66	32.48	5375	32.48	5240.74
						32.5	3316.66	32.5	5925	32.5	5273.64
						32.52	3566.66	32.52	5408.33	32.52	5295.56
						32.54	3483.33	32.54	5858.33	32.54	5295.82
						32.56	3550	32.56	5650	32.56	5287.39
						32.58	3733.33	32.58	5158.33	32.58	5280.47
						32.6	3533.33	32.6	5758.33	32.6	5333.95
						32.62	3483.33	32.62	5325	32.62	5405.21
						32.64	3366.66	32.64	6341.66	32.64	5445.25
						32.66	3383.33	32.66	6091.66	32.66	5533.74
						32.68	3683.33	32.68	5641.66	32.68	5647.72
						32.7	3166.66	32.7	5450	32.7	5761.35
						32.72	3900	32.72	5941.66	32.72	5798.2
						32.74	3183.33	32.74	6241.66	32.74	5795.82
						32.76	3616.66	32.76	5933.33	32.76	5703.43
						32.78	3033.33	32.78	5950	32.78	5636.05
						32.8	3216.66	32.8	5766.66	32.8	5574.89
						32.82	3166.66	32.82	5583.33	32.82	5560.14
						32.84	3733.33	32.84	5866.66	32.84	5548.02
						32.86	3300	32.86	5875	32.86	5589.94
						32.88	3266.66	32.88	5450	32.88	5582.39
						32.9	3316.66	32.9	5583.33	32.9	5506.98
						32.92	3383.33	32.92	5808.33	32.92	5353.15
						32.94	3183.33	32.94	5891.66	32.94	5215.06
						32.96	3466.66	32.96	5750	32.96	5079.54
						32.98	3550	32.98	5300	32.98	4996.47
						33	3000	33	5625	33	4925.77
						33.02	3400	33.02	5875	33.02	4931.41
						33.04	3100	33.04	5266.66	33.04	4940.19
						33.06	3483.33	33.06	5233.33	33.06	4987.96
						33.08	3333.33	33.08	5016.66	33.08	5026.06
						33.1	3333.33	33.1	5308.33	33.1	5039.01
						33.12	2966.66	33.12	5408.33	33.12	5013.62
						33.14	3066.66	33.14	5575	33.14	5029.43
						33.16	4050	33.16	5275	33.16	5130.6
						33.18	3566.66	33.18	5508.33	33.18	5232.98
						33.2	3516.66	33.2	5458.33	33.2	5270.68
						33.22	2950	33.22	5283.33	33.22	5259.13
						33.24	3516.66	33.24	5000	33.24	5223.25
						33.26	3433.33	33.26	5783.33	33.26	5188.85
						33.28	3000	33.28	5600	33.28	5177.95
						33.3	2750	33.3	5233.33	33.3	5152.88
						33.32	3100	33.32	5491.66	33.32	5054.4
						33.34	2900	33.34	5400	33.34	4928.74
						33.36	3166.66	33.36	5125	33.36	4838.39
						33.38	2850	33.38	5475	33.38	4766.32
						33.4	3300	33.4	5350	33.4	4708.11
						33.42	2850	33.42	4825	33.42	4718.99
						33.44	2966.66	33.44	4966.66	33.44	4763.54
						33.46	2750	33.46	5266.66	33.46	4824.88
						33.48	3150	33.48	5283.33	33.48	4945.96
						33.5	3166.66	33.5	5041.66	33.5	5094.5
						33.52	3300	33.52	5150	33.52	5154.23
						33.54	3316.66	33.54	5416.66	33.54	5111.46
						33.56	3216.66	33.56	5208.33	33.56	5043.44
						33.58	3066.66	33.58	5075	33.58	4975.04
						33.6	3000	33.6	4991.66	33.6	4937.04
						33.62	3366.66	33.62	5441.66	33.62	4955.61
						33.64	3083.33	33.64	5350	33.64	4945.49
						33.66	3283.33	33.66	5483.33	33.66	4894.81
						33.68	3033.33	33.68	5341.66	33.68	4888.48
						33.7	3283.33	33.7	5525	33.7	4915.07
						33.72	2850	33.72	5091.66	33.72	4935.6
						33.74	3116.66	33.74	5291.66	33.74	4937.45
						33.76	2900	33.76	5200	33.76	4937.18
						33.78	2983.33	33.78	5350	33.78	4900.3
						33.8	2816.66	33.8	5233.33	33.8	4910.6
						33.82	2900	33.82	5191.66	33.82	4938.96
						33.84	3166.66	33.84	5225	33.84	4916.53
						33.86	3033.33	33.86	5100	33.86	4861.56
						33.88	3550	33.88	5041.66	33.88	4844.09
						33.9	2950	33.9	5425	33.9	4873.67
						33.92	3100	33.92	4941.66	33.92	4913.57
						33.94	3366.66	33.94	5316.66	33.94	4930.36
						33.96	2933.33	33.96	5433.33	33.96	4884.66
						33.98	2766.66	33.98	4758.33	33.98	4835.09
						34	2916.66	34	5091.66	34	4833.82
						34.02	3200	34.02	5408.33	34.02	4836.16
						34.04	3100	34.04	5425	34.04	4794.86
						34.06	2866.66	34.06	5350	34.06	4765.16
						34.08	2733.33	34.08	5500	34.08	4772.31
						34.1	3133.33	34.1	5941.66	34.1	4817.26
						34.12	3066.66	34.12	5500	34.12	4802.71
						34.14	3000	34.14	5366.66	34.14	4737.33
						34.16	3350	34.16	5333.33	34.16	4632.49
						34.18	3150	34.18	5300	34.18	4653.28
						34.2	2950	34.2	5408.33	34.2	4779.46
						34.22	3116.66	34.22	5250	34.22	4905.54
						34.24	3266.66	34.24	5150	34.24	4951.42
						34.26	2850	34.26	5566.66	34.26	4997.2
						34.28	2850	34.28	5283.33	34.28	5085.91
						34.3	3433.33	34.3	5400	34.3	5164.45
						34.32	2883.33	34.32	5233.33	34.32	5176.96
						34.34	3283.33	34.34	5258.33	34.34	5107.52
						34.36	2683.33	34.36	5275	34.36	5006.32
						34.38	2566.66	34.38	5441.66	34.38	5017.23
						34.4	2916.66	34.4	5200	34.4	5081.21
						34.42	2883.33	34.42	5033.33	34.42	5099.1
						34.44	3383.33	34.44	5058.33	34.44	5080.9
						34.46	3333.33	34.46	5425	34.46	5115.19
						34.48	3216.66	34.48	5108.33	34.48	5181.47
						34.5	2833.33	34.5	5516.66	34.5	5221.24
						34.52	3050	34.52	5416.66	34.52	5211.97
						34.54	3250	34.54	4816.66	34.54	5109.29
						34.56	3166.66	34.56	5033.33	34.56	5018.1
						34.58	2983.33	34.58	5466.66	34.58	4993.05
						34.6	3150	34.6	4858.33	34.6	4952.2
						34.62	3400	34.62	4983.33	34.62	4859.72
						34.64	2516.66	34.64	5108.33	34.64	4785.82
						34.66	3050	34.66	5066.66	34.66	4779.75
						34.68	2750	34.68	4925	34.68	4768.93
						34.7	2700	34.7	5183.33	34.7	4736.67
						34.72	3533.33	34.72	5041.66	34.72	4669.61
						34.74	2733.33	34.74	5575	34.74	4643.06
						34.76	2900	34.76	4883.33	34.76	4687.73
						34.78	3150	34.78	4975	34.78	4775.64
						34.8	3050	34.8	4908.33	34.8	4826.27
						34.82	3083.33	34.82	5050	34.82	4843.43
						34.84	3050	34.84	5058.33	34.84	4867.83
						34.86	3300	34.86	4675	34.86	4921.95
						34.88	3183.33	34.88	5041.66	34.88	4925.43
						34.9	2966.66	34.9	4716.66	34.9	4798.54
						34.92	2883.33	34.92	4791.66	34.92	4616.81
						34.94	2900	34.94	4833.33	34.94	4480.16
						34.96	3000	34.96	5033.33	34.96	4385.89
						34.98	2966.66	34.98	4641.66	34.98	4301.28
						35	3266.66	35	5058.33	35	4255.34
						35.02	3316.66	35.02	5091.66	35.02	4305.9
						35.04	3200	35.04	4916.66	35.04	4459.91
						35.06	2716.66	35.06	5058.33	35.06	4642.22
						35.08	2950	35.08	4916.66	35.08	4754.23
						35.1	3050	35.1	5033.33	35.1	4747.56
						35.12	2983.33	35.12	4766.66	35.12	4696.82
						35.14	3083.33	35.14	4933.33	35.14	4616.11
						35.16	3250	35.16	4725	35.16	4537.76
						35.18	3200	35.18	4783.33	35.18	4442.82
						35.2	3183.33	35.2	4791.66	35.2	4412.66
						35.22	3150	35.22	4891.66	35.22	4461.59
						35.24	2850	35.24	4708.33	35.24	4586.61
						35.26	3150	35.26	4700	35.26	4687.23
						35.28	2933.33	35.28	5225	35.28	4695.67
						35.3	2750	35.3	4791.66	35.3	4593.71
						35.32	3083.33	35.32	4600	35.32	4449.94
						35.34	2450	35.34	4300	35.34	4353.03
						35.36	2866.66	35.36	5041.66	35.36	4328.63
						35.38	3050	35.38	4966.66	35.38	4352.98
						35.4	2950	35.4	4775	35.4	4387.45
						35.42	2783.33	35.42	4858.33	35.42	4470.4
						35.44	3316.66	35.44	4691.66	35.44	4569.95
						35.46	3166.66	35.46	4841.66	35.46	4617.69
						35.48	3000	35.48	4916.66	35.48	4601.54
						35.5	3133.33	35.5	4783.33	35.5	4585.76
						35.52	2966.66	35.52	4708.33	35.52	4557.17
						35.54	2883.33	35.54	4683.33	35.54	4552.26
						35.56	2833.33	35.56	5008.33	35.56	4583.32
						35.58	3216.66	35.58	4933.33	35.58	4637.43
						35.6	2883.33	35.6	4383.33	35.6	4628.55
						35.62	2916.66	35.62	5141.66	35.62	4612.34
						35.64	2816.66	35.64	4533.33	35.64	4578.49
						35.66	2966.66	35.66	4783.33	35.66	4579.49
						35.68	2850	35.68	4966.66	35.68	4607.28
						35.7	3083.33	35.7	4591.66	35.7	4635.07
						35.72	2716.66	35.72	4791.66	35.72	4587.17
						35.74	2666.66	35.74	4900	35.74	4557.14
						35.76	2700	35.76	4616.66	35.76	4593.76
						35.78	2700	35.78	4675	35.78	4667.19
						35.8	2666.66	35.8	4766.66	35.8	4665.35
						35.82	2816.66	35.82	5283.33	35.82	4592.09
						35.84	2533.33	35.84	4641.66	35.84	4547.88
						35.86	3050	35.86	4575	35.86	4581.08
						35.88	2783.33	35.88	4533.33	35.88	4592.06
						35.9	2866.66	35.9	4858.33	35.9	4539.63
						35.92	2900	35.92	4841.66	35.92	4479.29
						35.94	2816.66	35.94	4575	35.94	4466.3
						35.96	3033.33	35.96	4791.66	35.96	4424.81
						35.98	3166.66	35.98	5058.33	35.98	4393.19
						36	3466.66	36	4766.66	36	4371.67
						36.02	3133.33	36.02	4800	36.02	4375.23
						36.04	2933.33	36.04	4858.33	36.04	4389.18
						36.06	2983.33	36.06	4975	36.06	4447.16
						36.08	3083.33	36.08	4875	36.08	4500.63
						36.1	2750	36.1	4900	36.1	4545.68
						36.12	2650	36.12	4700	36.12	4583.54
						36.14	3133.33	36.14	4408.33	36.14	4624.99
						36.16	3216.66	36.16	5108.33	36.16	4598.55
						36.18	3116.66	36.18	4991.66	36.18	4565.67
						36.2	2883.33	36.2	4850	36.2	4544.4
						36.22	3550	36.22	5050	36.22	4529.59
						36.24	3183.33	36.24	4825	36.24	4489.56
						36.26	3133.33	36.26	4883.33	36.26	4486.7
						36.28	2900	36.28	4933.33	36.28	4492.28
						36.3	3183.33	36.3	4683.33	36.3	4495.09
						36.32	3433.33	36.32	4916.66	36.32	4497.28
						36.34	3300	36.34	5250	36.34	4498.3
						36.36	3733.33	36.36	4725	36.36	4454.4
						36.38	3383.33	36.38	4583.33	36.38	4403.03
						36.4	3133.33	36.4	4725	36.4	4383.87
						36.42	3733.33	36.42	4550	36.42	4418.26
						36.44	2983.33	36.44	4783.33	36.44	4526.98
						36.46	3166.66	36.46	4733.33	36.46	4670.19
						36.48	3100	36.48	4925	36.48	4745.2
						36.5	3533.33	36.5	4600	36.5	4732.23
						36.52	3000	36.52	4683.33	36.52	4665
						36.54	3183.33	36.54	4600	36.54	4536.43
						36.56	3116.66	36.56	4625	36.56	4429.18
						36.58	2966.66	36.58	4683.33	36.58	4411.52
						36.6	3400	36.6	4758.33	36.6	4464.24
						36.62	3383.33	36.62	4800	36.62	4537.68
						36.64	3100	36.64	4966.66	36.64	4627.2
						36.66	3000	36.66	4883.33	36.66	4736.35
						36.68	3133.33	36.68	5225	36.68	4834.88
						36.7	2916.66	36.7	5316.66	36.7	4900.21
						36.72	3066.66	36.72	4633.33	36.72	4884.07
						36.74	3033.33	36.74	4750	36.74	4804.27
						36.76	3050	36.76	5066.66	36.76	4754.03
						36.78	2566.66	36.78	4791.66	36.78	4699.65
						36.8	3100	36.8	4966.66	36.8	4576.64
						36.82	2983.33	36.82	4850	36.82	4425.4
						36.84	2533.33	36.84	4675	36.84	4321.79
						36.86	2866.66	36.86	4916.66	36.86	4308.37
						36.88	2266.66	36.88	4758.33	36.88	4349.47
						36.9	2816.66	36.9	4775	36.9	4406.18
						36.92	2383.33	36.92	4691.66	36.92	4394.58
						36.94	2966.66	36.94	4416.66	36.94	4361.14
						36.96	3366.66	36.96	4775	36.96	4347.65
						36.98	2866.66	36.98	4458.33	36.98	4327.97
						37	2766.66	37	4408.33	37	4260.52
						37.02	3250	37.02	4508.33	37.02	4217.71
						37.04	2683.33	37.04	4383.33	37.04	4233.87
						37.06	3033.33	37.06	4500	37.06	4286.57
						37.08	2616.66	37.08	4683.33	37.08	4342.84
						37.1	2683.33	37.1	4650	37.1	4380.25
						37.12	2783.33	37.12	4633.33	37.12	4358.25
						37.14	3150	37.14	4516.66	37.14	4294.61
						37.16	3066.66	37.16	4608.33	37.16	4240.21
						37.18	3133.33	37.18	4516.66	37.18	4193.56
						37.2	2850	37.2	4416.66	37.2	4141.53
						37.22	3033.33	37.22	4458.33	37.22	4148.4
						37.24	2983.33	37.24	4833.33	37.24	4232.21
						37.26	3333.33	37.26	4641.66	37.26	4333.95
						37.28	3166.66	37.28	4325	37.28	4379.95
						37.3	3050	37.3	4450	37.3	4387.97
						37.32	2683.33	37.32	4591.66	37.32	4353.59
						37.34	2850	37.34	4775	37.34	4290.82
						37.36	2900	37.36	4400	37.36	4208.58
						37.38	2883.33	37.38	4366.66	37.38	4156.1
						37.4	3150	37.4	4491.66	37.4	4138.08
						37.42	2716.66	37.42	4800	37.42	4177.05
						37.44	2850	37.44	4650	37.44	4213.77
						37.46	2550	37.46	4341.66	37.46	4238.35
						37.48	3000	37.48	4208.33	37.48	4209
						37.5	2750	37.5	4600	37.5	4208.67
						37.52	2883.33	37.52	4516.66	37.52	4216.6
						37.54	3066.66	37.54	4350	37.54	4238.15
						37.56	2700	37.56	4083.33	37.56	4232.11
						37.58	2983.33	37.58	4025	37.58	4230.16
						37.6	2783.33	37.6	4258.33	37.6	4216.99
						37.62	2500	37.62	4633.33	37.62	4204.16
						37.64	2983.33	37.64	4575	37.64	4193.96
						37.66	2816.66	37.66	4350	37.66	4197.21
						37.68	2950	37.68	4066.66	37.68	4142.4
						37.7	2866.66	37.7	4341.66	37.7	4094.85
						37.72	2566.66	37.72	4300	37.72	4103.67
						37.74	2983.33	37.74	4108.33	37.74	4165.83
						37.76	2850	37.76	4100	37.76	4209.51
						37.78	2816.66	37.78	4450	37.78	4180.7
						37.8	2350	37.8	4333.33	37.8	4109.33
						37.82	2466.66	37.82	4208.33	37.82	4041.4
						37.84	2916.66	37.84	4316.66	37.84	4026.51
						37.86	3066.66	37.86	4366.66	37.86	3995.57
						37.88	2550	37.88	4600	37.88	3940.55
						37.9	2700	37.9	4358.33	37.9	3934.01
						37.92	2833.33	37.92	4175	37.92	4018.22
						37.94	2850	37.94	4258.33	37.94	4124.86
						37.96	3266.66	37.96	4400	37.96	4177.08
						37.98	2983.33	37.98	4483.33	37.98	4130.65
						38	3200	38	4133.33	38	4078.16
						38.02	2900	38.02	4200	38.02	4065.29
						38.04	3050	38.04	4316.66	38.04	4087.97
						38.06	3000	38.06	4491.66	38.06	4085.87
						38.08	2966.66	38.08	4341.66	38.08	4065.82
						38.1	2766.66	38.1	4500	38.1	4062.44
						38.12	2900	38.12	4333.33	38.12	4059.79
						38.14	2983.33	38.14	4183.33	38.14	4054.62
						38.16	2783.33	38.16	4225	38.16	4018.51
						38.18	2900	38.18	4350	38.18	4008.54
						38.2	2683.33	38.2	4183.33	38.2	4069.53
						38.22	2350	38.22	4675	38.22	4159.12
						38.24	3000	38.24	4466.66	38.24	4178.91
						38.26	2850	38.26	4291.66	38.26	4126.51
						38.28	2983.33	38.28	4133.33	38.28	4054.57
						38.3	2733.33	38.3	3950	38.3	4040.86
						38.32	2600	38.32	4416.66	38.32	4041.57
						38.34	2516.66	38.34	4033.33	38.34	4089.23
						38.36	2766.66	38.36	4000	38.36	4137.2
						38.38	3033.33	38.38	4408.33	38.38	4210.21
						38.4	2600	38.4	4025	38.4	4243.96
						38.42	2600	38.42	4458.33	38.42	4250.24
						38.44	2666.66	38.44	4358.33	38.44	4201.54
						38.46	2900	38.46	4083.33	38.46	4116.27
						38.48	2833.33	38.48	4258.33	38.48	4043.33
						38.5	3033.33	38.5	4533.33	38.5	4040.03
						38.52	2716.66	38.52	4241.66	38.52	4037.32
						38.54	2866.66	38.54	4008.33	38.54	4072.7
						38.56	2716.66	38.56	4141.66	38.56	4112.47
						38.58	2683.33	38.58	4316.66	38.58	4140.21
						38.6	2683.33	38.6	4241.66	38.6	4104.47
						38.62	3100	38.62	4116.66	38.62	4095.25
						38.64	3000	38.64	3983.33	38.64	4111.46
						38.66	2866.66	38.66	4341.66	38.66	4119.34
						38.68	2566.66	38.68	4150	38.68	4111.99
						38.7	2616.66	38.7	4200	38.7	4090.31
						38.72	2716.66	38.72	4250	38.72	4065.57
						38.74	2966.66	38.74	4133.33	38.74	4085.13
						38.76	2783.33	38.76	4033.33	38.76	4132.67
						38.78	2616.66	38.78	4291.66	38.78	4164.06
						38.8	2750	38.8	4275	38.8	4118.23
						38.82	3150	38.82	4208.33	38.82	4063.05
						38.84	3066.66	38.84	3908.33	38.84	4042.69
						38.86	2666.66	38.86	3825	38.86	4073.7
						38.88	2466.66	38.88	4025	38.88	4082.62
						38.9	3050	38.9	4216.66	38.9	4069.48
						38.92	2983.33	38.92	3916.66	38.92	4074.04
						38.94	2550	38.94	4216.66	38.94	4088.73
						38.96	2783.33	38.96	4233.33	38.96	4094.12
						38.98	2733.33	38.98	4133.33	38.98	4077.16
						39	2783.33	39	4358.33	39	4027.54
						39.02	3166.66	39.02	4000	39.02	3943.23
						39.04	2816.66	39.04	4108.33	39.04	3921.08
						39.06	2700	39.06	3908.33	39.06	3959.07
						39.08	2900	39.08	4191.66	39.08	4012.09
						39.1	2550	39.1	4258.33	39.1	4044.61
						39.12	2966.66	39.12	4433.33	39.12	4074.23
						39.14	2633.33	39.14	3975	39.14	4095.1
						39.16	2750	39.16	4366.66	39.16	4114.42
						39.18	2516.66	39.18	3850	39.18	4135.55
						39.2	2700	39.2	4141.66	39.2	4117.91
						39.22	2466.66	39.22	3941.66	39.22	4039.77
						39.24	2683.33	39.24	3883.33	39.24	3976.51
						39.26	2400	39.26	3908.33	39.26	3917.48
						39.28	2516.66	39.28	4141.66	39.28	3874.86
						39.3	2450	39.3	4058.33	39.3	3832.39
						39.32	2450	39.32	4066.66	39.32	3875.37
						39.34	2500	39.34	4116.66	39.34	3950.97
						39.36	2783.33	39.36	4241.66	39.36	4039.69
						39.38	2416.66	39.38	3725	39.38	4113.26
						39.4	2716.66	39.4	3825	39.4	4172.41
						39.42	2516.66	39.42	4050	39.42	4193.76
						39.44	2500	39.44	3941.66	39.44	4198.13
						39.46	2566.66	39.46	3791.66	39.46	4140.49
						39.48	2833.33	39.48	4150	39.48	4042.25
						39.5	2483.33	39.5	4283.33	39.5	3969.42
						39.52	2600	39.52	4258.33	39.52	3974.19
						39.54	2416.66	39.54	3991.66	39.54	4004.56
						39.56	2633.33	39.56	4075	39.56	4039.89
						39.58	2700	39.58	4500	39.58	4102.46
						39.6	2350	39.6	4150	39.6	4147.55
						39.62	2350	39.62	4141.66	39.62	4181.68
						39.64	2683.33	39.64	4266.66	39.64	4165.21
						39.66	2783.33	39.66	4100	39.66	4082
						39.68	2550	39.68	3758.33	39.68	3989.3
						39.7	2050	39.7	3991.66	39.7	3989.48
						39.72	2616.66	39.72	3916.66	39.72	4050.85
						39.74	2350	39.74	4066.66	39.74	4117.45
						39.76	2866.66	39.76	4108.33	39.76	4125.19
						39.78	2350	39.78	4333.33	39.78	4127.07
						39.8	2133.33	39.8	3966.66	39.8	4082.11
						39.82	2550	39.82	3941.66	39.82	4096.06
						39.84	2683.33	39.84	3908.33	39.84	4092.19
						39.86	2466.66	39.86	3916.66	39.86	4111.07
						39.88	2433.33	39.88	4000	39.88	4126.81
						39.9	2633.33	39.9	3958.33	39.9	4168.19
						39.92	2833.33	39.92	3958.33	39.92	4179.94
						39.94	2483.33	39.94	3933.33	39.94	4138.05
						39.96	2566.66	39.96	3600	39.96	4073.82
						39.98	2533.33	39.98	3908.33	39.98	4040.59
						40	2600	40	3708.33	40	4001.36
						40.02	2850	40.02	4158.33	40.02	4012.5
						40.04	2616.66	40.04	3975	40.04	4038.05
						40.06	2300	40.06	3866.66	40.06	4054.73
						40.08	2516.66	40.08	4266.66	40.08	3981.1
						40.1	2616.66	40.1	4133.33	40.1	3872.16
						40.12	2566.66	40.12	4175	40.12	3800.74
						40.14	2600	40.14	3908.33	40.14	3786.83
						40.16	2216.66	40.16	3891.66	40.16	3841.98
						40.18	2766.66	40.18	3883.33	40.18	3904.42
						40.2	2733.33	40.2	3958.33	40.2	3927.32
						40.22	2533.33	40.22	4116.66	40.22	3953.08
						40.24	2533.33	40.24	4008.33	40.24	3973.79
						40.26	2566.66	40.26	3808.33	40.26	3961.63
						40.28	2616.66	40.28	3941.66	40.28	3858.99
						40.3	2750	40.3	4325	40.3	3758.79
						40.32	2500	40.32	3800	40.32	3721.85
						40.34	2416.66	40.34	4133.33	40.34	3748.87
						40.36	2600	40.36	4050	40.36	3802.95
						40.38	2833.33	40.38	3841.66	40.38	3884.46
						40.4	2616.66	40.4	3733.33	40.4	3964.77
						40.42	2183.33	40.42	3641.66	40.42	4016.72
						40.44	2633.33	40.44	4066.66	40.44	4033.61
						40.46	2500	40.46	4241.66	40.46	4036.57
						40.48	2500	40.48	3983.33	40.48	4012.44
						40.5	2766.66	40.5	4150	40.5	4017.75
						40.52	3133.33	40.52	3991.66	40.52	4029.06
						40.54	2616.66	40.54	4116.66	40.54	3990.81
						40.56	2400	40.56	3933.33	40.56	3931.04
						40.58	2333.33	40.58	3791.66	40.58	3905.8
						40.6	2316.66	40.6	3983.33	40.6	3931.89
						40.62	2466.66	40.62	3783.33	40.62	3960.39
						40.64	2916.66	40.64	4100	40.64	4014.88
						40.66	2500	40.66	3975	40.66	4073.17
						40.68	2633.33	40.68	3966.66	40.68	4138.6
						40.7	2700	40.7	3750	40.7	4194.92
						40.72	2900	40.72	4058.33	40.72	4198.61
						40.74	2333.33	40.74	3958.33	40.74	4134.82
						40.76	2333.33	40.76	4041.66	40.76	4075.17
						40.78	2783.33	40.78	4058.33	40.78	4046.08
						40.8	2516.66	40.8	4116.66	40.8	4043.17
						40.82	2533.33	40.82	3525	40.82	4052.71
						40.84	2216.66	40.84	3883.33	40.84	4088.09
						40.86	2450	40.86	3983.33	40.86	4147.86
						40.88	2300	40.88	3966.66	40.88	4156.5
						40.9	2683.33	40.9	4183.33	40.9	4180.41
						40.92	2300	40.92	4116.66	40.92	4180.14
						40.94	2400	40.94	4100	40.94	4189.01
						40.96	2850	40.96	4000	40.96	4163.13
						40.98	2866.66	40.98	4200	40.98	4128.46
						41	2616.66	41	3950	41	4086.95
						41.02	2700	41.02	3950	41.02	4092.26
						41.04	2483.33	41.04	4025	41.04	4129.73
						41.06	2983.33	41.06	3900	41.06	4143.49
						41.08	2500	41.08	4100	41.08	4098.32
						41.1	2666.66	41.1	4050	41.1	4074.81
						41.12	2833.33	41.12	4133.33	41.12	4033.9
						41.14	2783.33	41.14	3766.66	41.14	4015.79
						41.16	2333.33	41.16	3866.66	41.16	3973.55
						41.18	2350	41.18	4058.33	41.18	3949.89
						41.2	2416.66	41.2	4050	41.2	3976.89
						41.22	2483.33	41.22	4025	41.22	4052.99
						41.24	2733.33	41.24	4016.66	41.24	4084.91
						41.26	2833.33	41.26	3866.66	41.26	4070.95
						41.28	2783.33	41.28	4250	41.28	4072.52
						41.3	2866.66	41.3	4058.33	41.3	4104.81
						41.32	2183.33	41.32	4008.33	41.32	4130.4
						41.34	2566.66	41.34	4358.33	41.34	4150.15
						41.36	2650	41.36	3958.33	41.36	4138.42
						41.38	2533.33	41.38	3958.33	41.38	4133.61
						41.4	2783.33	41.4	3775	41.4	4135.84
						41.42	2500	41.42	4100	41.42	4151.95
						41.44	2350	41.44	3966.66	41.44	4172.46
						41.46	2900	41.46	4008.33	41.46	4189.13
						41.48	2683.33	41.48	3650	41.48	4211.1
						41.5	2516.66	41.5	3883.33	41.5	4222.11
						41.52	2850	41.52	4175	41.52	4172.64
						41.54	2600	41.54	3658.33	41.54	4088.95
						41.56	2600	41.56	3841.66	41.56	4021.88
						41.58	2666.66	41.58	3808.33	41.58	3981.31
						41.6	2766.66	41.6	3858.33	41.6	3955.2
						41.62	2266.66	41.62	3475	41.62	3975.62
						41.64	2666.66	41.64	4016.66	41.64	4052.7
						41.66	2816.66	41.66	3658.33	41.66	4121.5
						41.68	2283.33	41.68	3791.66	41.68	4189.08
						41.7	3066.66	41.7	3833.33	41.7	4164.65
						41.72	2116.66	41.72	4050	41.72	4079
						41.74	2333.33	41.74	3883.33	41.74	4006.19
						41.76	2500	41.76	3841.66	41.76	3972.12
						41.78	2466.66	41.78	3808.33	41.78	3930.24
						41.8	2833.33	41.8	3733.33	41.8	3879.05
						41.82	2350	41.82	3750	41.82	3857.38
						41.84	2783.33	41.84	3733.33	41.84	3871.05
						41.86	2716.66	41.86	4200	41.86	3888.05
						41.88	2383.33	41.88	3841.66	41.88	3875.23
						41.9	2416.66	41.9	3775	41.9	3830.49
						41.92	2483.33	41.92	4066.66	41.92	3821.82
						41.94	2600	41.94	3800	41.94	3852.29
						41.96	2383.33	41.96	3966.66	41.96	3844.55
						41.98	2833.33	41.98	3883.33	41.98	3832.01
						42	2666.66	42	3933.33	42	3827.84
						42.02	2483.33	42.02	4083.33	42.02	3872.68
						42.04	2233.33	42.04	3933.33	42.04	3954.36
						42.06	2433.33	42.06	3791.66	42.06	4025.34
						42.08	2633.33	42.08	3933.33	42.08	4068.98
						42.1	2766.66	42.1	4066.66	42.1	4127.44
						42.12	2500	42.12	3866.66	42.12	4203.24
						42.14	2333.33	42.14	3658.33	42.14	4181.81
						42.16	2400	42.16	3575	42.16	4065.78
						42.18	2416.66	42.18	3791.66	42.18	3973.89
						42.2	2400	42.2	3708.33	42.2	3909.64
						42.22	2216.66	42.22	3716.66	42.22	3888.06
						42.24	2200	42.24	3958.33	42.24	3927.76
						42.26	2283.33	42.26	3625	42.26	3967.29
						42.28	2416.66	42.28	3800	42.28	3987.41
						42.3	2266.66	42.3	3900	42.3	4048.66
						42.32	2350	42.32	4066.66	42.32	4189.26
						42.34	2200	42.34	3583.33	42.34	4253.23
						42.36	2600	42.36	3950	42.36	4230.66
						42.38	2633.33	42.38	3950	42.38	4191.31
						42.4	2600	42.4	3850	42.4	4157.74
						42.42	2450	42.42	4183.33	42.42	4127.84
						42.44	2666.66	42.44	3766.66	42.44	4086.45
						42.46	2683.33	42.46	3525	42.46	4050.57
						42.48	2266.66	42.48	3975	42.48	4028.66
						42.5	2500	42.5	3858.33	42.5	4056.65
						42.52	2283.33	42.52	3816.66	42.52	4144.51
						42.54	2500	42.54	3866.66	42.54	4206.7
						42.56	2283.33	42.56	3916.66	42.56	4216.16
						42.58	2400	42.58	3766.66	42.58	4198.36
						42.6	2166.66	42.6	3925	42.6	4206.97
						42.62	2500	42.62	3991.66	42.62	4221.95
						42.64	2500	42.64	3816.66	42.64	4219.25
						42.66	2450	42.66	3891.66	42.66	4206.96
						42.68	2683.33	42.68	4066.66	42.68	4202.3
						42.7	2700	42.7	3958.33	42.7	4181.68
						42.72	2250	42.72	4141.66	42.72	4190.24
						42.74	2216.66	42.74	3816.66	42.74	4203.87
						42.76	2350	42.76	4016.66	42.76	4235.44
						42.78	2500	42.78	3841.66	42.78	4219.16
						42.8	2283.33	42.8	4058.33	42.8	4185.12
						42.82	2766.66	42.82	4183.33	42.82	4185.17
						42.84	2850	42.84	3891.66	42.84	4188.72
						42.86	2550	42.86	4125	42.86	4146.41
						42.88	2533.33	42.88	3841.66	42.88	4076.15
						42.9	2450	42.9	4108.33	42.9	4069.13
						42.92	2083.33	42.92	3758.33	42.92	4106.61
						42.94	2816.66	42.94	3791.66	42.94	4121.48
[truncated: 5,703 more rows]
[truncated: 182 more columns]
